# Supplementary material for: Single-Cell RNA Sequencing Analysis of the Immunometabolic Rewiring and Immunopathogenesis of Coronavirus Disease 2019
Source: Front Immunol. 2021 Apr 14;12:651656. doi: 10.3389/fimmu.2021.651656 (PMC8079812; doi:10.3389/fimmu.2021.651656)
Supplement: Supplementary file 4 [file DataSheet_2.xlsx]

## Sheet: Supplementary Tables
Table S1	The demographics of COVID-19 patients and healthy controls from different publications
Table S2	The child terms of metabolic processes (GO:0008152)
Table S3	The metabolism-related Kyoto Encyclopedia of Genes and Genomes (KEGG) terms
Table S4	The differentially expressed genes (DEGs) between mild patients and healthy controls or between severe patients and healthy controls
Table S5	The DEGs participating in metabolism-related KEGG pathways listed in Table S3
Table S6	The correlation between immune functions and metabolic pathways in monocytes
Table S7	The co-expression gene modules in monocytes
Table S8	The correlation between immune functions and metabolic pathways in B cells
Table S9	The co-expression gene modules in B cells
Table S10	The correlation between immune functions and metabolic pathways in T cells

## Sheet: Table S1
Original patient ID	new ID	Group	Age	Sex	DfSO*	Hospital Day	Publication	PubMed ID
H1	C1	Health	49	F	-	-	Nature Medicine	32514174
Normal 2	C10	Health	54	F	-	-	Science Immunology	32651212
Normal 4	C11	Health	63	M	-	-	Science Immunology	32651212
H2	C2	Health	49	M	-	-	Nature Medicine	32514174
H3	C3	Health	36	F	-	-	Nature Medicine	32514174
H4	C4	Health	49	M	-	-	Nature Medicine	32514174
H5	C5	Health	48	M	-	-	Nature Medicine	32514174
H6	C6	Health	37	M	-	-	Nature Medicine	32514174
H2	C7	Health	36	F	-	-	Cell Discovery	32353870
H3	C8	Health	31	M	-	-	Cell Discovery	32353870
Normal 1	C9	Health	63	F	-	-	Science Immunology	32651212
C7	M1	Mild	20-29	M	12	-	Nature Medicine	32514174
C2	M10	Mild	40-49	M	16	-	Nature Medicine	32514174
M1	M2	Mild	35	M	21	7	Cell Discovery	32353870
M2	M3	Mild	36	M	14	8	Cell Discovery	32353870
M3	M4	Mild	42	M	24	4	Cell Discovery	32353870
M4	M5	Mild	49	F	7	2	Cell Discovery	32353870
M5	M6	Mild	32	F	8	3	Cell Discovery	32353870
nCoV 5	M7	Mild	46	M	-	13	Science Immunology	32651212
nCoV 6	M8	Mild	38	F	-	3	Science Immunology	32651212
C5	M9	Mild	50-59	M	15	-	Nature Medicine	32514174
C1 B	S1	Severe	60-69	M	11	-	Nature Medicine	32514174
S3	S10	Severe	67	M	12	6	Cell Discovery	32353870
S8	S11	Severe	66	M	28	9	Cell Discovery	32353870
C3	S2	Severe	30-39	M	9	-	Nature Medicine	32514174
C4	S3	Severe	30-39	M	9	-	Nature Medicine	32514174
nCoV 1	S4	Severe	63	M	-	16	Science Immunology	32651212
S2	S5	Severe	46	M	10	2	Cell Discovery	32353870
S4	S6	Severe	65	F	25	17	Cell Discovery	32353870
S5	S7	Severe	62	M	20	5	Cell Discovery	32353870
S6	S8	Severe	57	F	9	3	Cell Discovery	32353870
S7	S9	Severe	63	M	22	8	Cell Discovery	32353870
*DfSO: days from symptom onset

## Sheet: Table S2
ID	Description
GO:0050494	GSI anchor biosynthetic process via N-glycyl-glycosylsphingolipidinositolethanolamine
GO:0019247	lactate racemization
GO:0030633	D-alanine family amino acid catabolic process
GO:1900808	fumigaclavine C catabolic process
GO:0042403	thyroid hormone metabolic process
GO:0019853	L-ascorbic acid biosynthetic process
GO:0016574	histone ubiquitination
GO:0034407	cell wall (1->3)-beta-D-glucan metabolic process
GO:0019254	carnitine metabolic process, CoA-linked
GO:0016577	histone demethylation
GO:1900581	(17Z)-protosta-17(20),24-dien-3beta-ol biosynthetic process
GO:0045005	DNA-dependent DNA replication maintenance of fidelity
GO:0019426	bisulfite reduction
GO:0018188	peptidyl-proline di-hydroxylation
GO:0050842	copper incorporation via L-cysteinyl copper sulfido molybdopterin cytosine dinucleotide
GO:0106146	sideretin biosynthesis
GO:0019252	starch biosynthetic process
GO:0051156	glucose 6-phosphate metabolic process
GO:2001120	methanofuran biosynthetic process
GO:0033465	cis-zeatin biosynthetic process
GO:1902245	cis-abienol catabolic process
GO:0009067	aspartate family amino acid biosynthetic process
GO:0019465	aspartate transamidation
GO:0048359	mucilage metabolic process involved in seed coat development
GO:0032341	aldosterone metabolic process
GO:0019648	formaldehyde assimilation via xylulose monophosphate cycle
GO:0050435	amyloid-beta metabolic process
GO:0030164	protein denaturation
GO:0043101	purine-containing compound salvage
GO:0018329	enzyme active site formation via N6-(phospho-5'-adenosine)-L-lysine
GO:0071589	pyridine nucleoside biosynthetic process
GO:0018080	peptidyl-tryptophan bromination
GO:0120174	stress-induced homeostatically regulated protein degradation pathway
GO:0018085	peptidyl-L-amino acid racemization
GO:0046040	IMP metabolic process
GO:0072670	mitochondrial tRNA threonylcarbamoyladenosine modification
GO:0140372	histone H3 ubiquitination
GO:0042158	lipoprotein biosynthetic process
GO:0071607	macrophage inflammatory protein-1 gamma production
GO:0046183	L-idonate catabolic process
GO:0006183	GTP biosynthetic process
GO:0051872	sphingosine catabolic process
GO:1901662	quinone catabolic process
GO:0071050	snoRNA polyadenylation
GO:2001115	methanopterin-containing compound metabolic process
GO:0009444	pyruvate oxidation
GO:1902933	isopentenol metabolic process
GO:1901921	phosphorylation of RNA polymerase II C-terminal domain involved in recruitment of 3'-end processing factors to RNA polymerase II holoenzyme complex
GO:0036351	histone H2A-K13 ubiquitination
GO:1901055	trimethylenediamine metabolic process
GO:0010383	cell wall polysaccharide metabolic process
GO:0052420	metabolism by host of symbiont xylan
GO:0019363	pyridine nucleotide biosynthetic process
GO:0018134	peptide cross-linking via glycine oxazolecarboxylic acid
GO:0042343	indole glucosinolate metabolic process
GO:0097502	mannosylation
GO:0070537	histone H2A K63-linked deubiquitination
GO:0043290	apocarotenoid catabolic process
GO:0106185	histone H3-K37 methylation
GO:0052779	amino disaccharide metabolic process
GO:0051556	leucoanthocyanidin metabolic process
GO:1901759	beta-L-Ara4N-lipid A metabolic process
GO:0048360	root cap mucilage metabolic process
GO:0006310	DNA recombination
GO:0019686	purine nucleoside interconversion
GO:0046417	chorismate metabolic process
GO:0006253	dCTP catabolic process
GO:0120116	glucagon processing
GO:1901818	beta-zeacarotene biosynthetic process
GO:0030490	maturation of SSU-rRNA
GO:1901167	3-chlorocatechol metabolic process
GO:0051596	methylglyoxal catabolic process
GO:0033859	furaldehyde metabolic process
GO:0009107	lipoate biosynthetic process
GO:0033546	myo-inositol hexakisphosphate biosynthetic process, via inositol 1,3,4-trisphosphate
GO:0042357	thiamine diphosphate metabolic process
GO:0030649	aminoglycoside antibiotic catabolic process
GO:0043648	dicarboxylic acid metabolic process
GO:0043604	amide biosynthetic process
GO:0006685	sphingomyelin catabolic process
GO:0035245	peptidyl-arginine C-methylation
GO:1990168	protein K33-linked deubiquitination
GO:0017001	antibiotic catabolic process
GO:1901904	tyrocidine biosynthetic process
GO:0019308	dTDP-mannose biosynthetic process
GO:0044601	protein denucleotidylation
GO:0019917	peptidyl-D-alanine racemization via peptidyl-L-serine
GO:0032621	interleukin-18 production
GO:0061724	lipophagy
GO:0016053	organic acid biosynthetic process
GO:0030417	nicotianamine metabolic process
GO:1901616	organic hydroxy compound catabolic process
GO:0019486	beta-alanine catabolic process to mevalonate semialdehyde, by transamination
GO:0045291	mRNA trans splicing, SL addition
GO:0046269	toluene-4-sulfonate catabolic process
GO:0044577	xylose catabolic process to ethanol
GO:0016553	base conversion or substitution editing
GO:0019362	pyridine nucleotide metabolic process
GO:0002101	tRNA wobble cytosine modification
GO:0034433	steroid esterification
GO:0010213	non-photoreactive DNA repair
GO:0019748	secondary metabolic process
GO:0006108	malate metabolic process
GO:0035408	histone H3-T6 phosphorylation
GO:0001573	ganglioside metabolic process
GO:0006054	N-acetylneuraminate metabolic process
GO:0051088	PMA-inducible membrane protein ectodomain proteolysis
GO:0072684	mitochondrial tRNA 3'-trailer cleavage, endonucleolytic
GO:1902317	nuclear DNA replication termination
GO:0070077	histone arginine demethylation
GO:0017012	protein-phytochromobilin linkage
GO:0034192	D-galactonate metabolic process
GO:0006756	AMP phosphorylation
GO:1901568	fatty acid derivative metabolic process
GO:0042777	plasma membrane ATP synthesis coupled proton transport
GO:0052361	catabolism by organism of macromolecule in other organism involved in symbiotic interaction
GO:1902921	poly(hydroxyvalerate) biosynthetic process
GO:0051692	cellular oligosaccharide catabolic process
GO:0106210	culmorin biosynthetic process
GO:1901103	gramicidin S biosynthetic process
GO:0042042	tungsten incorporation into tungsten-molybdopterin complex
GO:0019473	L-lysine catabolic process to glutarate, by acetylation
GO:0033491	coniferin metabolic process
GO:1900789	pseurotin A catabolic process
GO:0044571	[2Fe-2S] cluster assembly
GO:0006545	glycine biosynthetic process
GO:0052357	catabolism by host of symbiont cell wall pectin
GO:0036299	non-recombinational interstrand cross-link repair
GO:0070220	aerobic sulfur oxidation
GO:1990729	primary miRNA modification
GO:1902012	poly(ribitol phosphate) teichoic acid biosynthetic process
GO:0052356	catabolism by host of symbiont cell wall chitin
GO:0018263	isopeptide cross-linking via N-(L-isoaspartyl)-L-cysteine
GO:1901178	spheroidene metabolic process
GO:0017189	N-terminal peptidyl-alanine acetylation
GO:0046305	alkanesulfonate biosynthetic process
GO:1904461	ergosteryl 3-beta-D-glucoside metabolic process
GO:1902820	1-undecene metabolic process
GO:0019428	allantoin biosynthetic process
GO:0006302	double-strand break repair
GO:0033354	chlorophyll cycle
GO:1990491	methane biosynthetic process from methanol and hydrogen
GO:1904462	ergosteryl 3-beta-D-glucoside catabolic process
GO:0042867	pyruvate catabolic process
GO:1990918	double-strand break repair involved in meiotic recombination
GO:1901377	organic heteropentacyclic compound catabolic process
GO:0033470	gibberellin 12 biosynthetic process
GO:0019265	glycine biosynthetic process, by transamination of glyoxylate
GO:0046199	cresol catabolic process
GO:0051115	enzyme active site formation via 1'-(phospho-5'-uridine)-L-histidine
GO:0033523	histone H2B ubiquitination
GO:0018230	peptidyl-L-cysteine S-palmitoylation
GO:0036111	very long-chain fatty-acyl-CoA metabolic process
GO:0042738	exogenous drug catabolic process
GO:0046042	ITP biosynthetic process
GO:0019400	alditol metabolic process
GO:0044270	cellular nitrogen compound catabolic process
GO:0042457	ethylene catabolic process
GO:0034586	21U-RNA catabolic process
GO:1902706	hexose catabolic process to acetate
GO:0006738	nicotinamide riboside catabolic process
GO:0044209	AMP salvage
GO:0036530	protein deglycation, methylglyoxal removal
GO:0036511	trimming of first mannose on A branch
GO:1990263	spore wall assembly MAPK cascade
GO:0070148	mitochondrial glutaminyl-tRNA aminoacylation
GO:0052360	catabolism by host of symbiont macromolecule
GO:0046412	phenylmercury acetate metabolic process
GO:0042198	nylon metabolic process
GO:0016094	polyprenol biosynthetic process
GO:0034638	phosphatidylcholine catabolic process
GO:1903100	1-phosphatidyl-1D-myo-inositol 3,5-bisphosphate metabolic process
GO:0033479	UDP-D-galacturonate metabolic process
GO:0061615	glycolytic process through fructose-6-phosphate
GO:0019619	3,4-dihydroxybenzoate catabolic process
GO:0051761	sesquiterpene metabolic process
GO:0033359	lysine biosynthetic process via diaminopimelate and N-succinyl-2-amino-6-ketopimelate
GO:0098507	polynucleotide 5' dephosphorylation
GO:1902085	fumagillin catabolic process
GO:0052412	metabolism by host of symbiont cell wall pectin
GO:0009439	cyanate metabolic process
GO:0009804	coumarin metabolic process
GO:0042199	cyanuric acid metabolic process
GO:0071269	L-homocysteine biosynthetic process
GO:1900832	D-leucine catabolic process
GO:0046341	CDP-diacylglycerol metabolic process
GO:0009821	alkaloid biosynthetic process
GO:0045326	protein-DNA covalent cross-linking via the 3'-end to peptidyl-tyrosine
GO:0106034	protein maturation by [2Fe-2S] cluster transfer
GO:0035970	peptidyl-threonine dephosphorylation
GO:0008611	ether lipid biosynthetic process
GO:0016998	cell wall macromolecule catabolic process
GO:0043647	inositol phosphate metabolic process
GO:0015940	pantothenate biosynthetic process
GO:1901101	gramicidin S metabolic process
GO:0046382	GDP-D-rhamnose metabolic process
GO:0043504	mitochondrial DNA repair
GO:0018884	carbazole metabolic process
GO:0019354	siroheme biosynthetic process
GO:0009854	oxidative photosynthetic carbon pathway
GO:0006640	monoacylglycerol biosynthetic process
GO:0043643	tetracycline metabolic process
GO:0046295	glycolate biosynthetic process
GO:0044727	DNA demethylation of male pronucleus
GO:0036236	acyl glucuronidation
GO:0070375	ERK5 cascade
GO:0061610	glycerol to glycerone phosphate metabolic process
GO:0010134	sulfate assimilation via adenylyl sulfate reduction
GO:0031118	rRNA pseudouridine synthesis
GO:0100026	positive regulation of DNA repair by transcription from RNA polymerase II promoter
GO:1902079	D-valine catabolic process
GO:0018039	C-terminal peptidyl-glutamine amidation
GO:1901805	beta-glucoside catabolic process
GO:0008055	ocellus pigment biosynthetic process
GO:0072338	cellular lactam metabolic process
GO:0043987	histone H3-S10 phosphorylation
GO:0009155	purine deoxyribonucleotide catabolic process
GO:1901802	1,5-anhydro-D-fructose catabolic process
GO:1901826	zeaxanthin catabolic process
GO:0046701	insecticide catabolic process
GO:1901804	beta-glucoside metabolic process
GO:0006499	N-terminal protein myristoylation
GO:0046842	trisporic acid biosynthetic process
GO:0009150	purine ribonucleotide metabolic process
GO:0070930	trans-translation-dependent protein tagging
GO:0019595	non-phosphorylated glucose catabolic process
GO:0006642	triglyceride mobilization
GO:1902132	(+)-lariciresinol biosynthetic process
GO:0016567	protein ubiquitination
GO:0034472	snRNA 3'-end processing
GO:1901255	nucleotide-excision repair involved in interstrand cross-link repair
GO:0006116	NADH oxidation
GO:0046484	oxazole or thiazole metabolic process
GO:0042853	L-alanine catabolic process
GO:0051275	beta-glucan catabolic process
GO:0006274	DNA replication termination
GO:0046167	glycerol-3-phosphate biosynthetic process
GO:0046352	disaccharide catabolic process
GO:0072339	cellular lactam biosynthetic process
GO:0006505	GPI anchor metabolic process
GO:0046057	dADP catabolic process
GO:0044598	doxorubicin metabolic process
GO:0018364	peptidyl-glutamine methylation
GO:0034195	L-galactonate catabolic process
GO:0052366	catabolism by organism of xylan in other organism involved in symbiotic interaction
GO:0006003	fructose 2,6-bisphosphate metabolic process
GO:0061681	Entner-Doudoroff pathway through gluconate to D-glyceraldehyde-3-phosphate
GO:0002127	tRNA wobble base cytosine methylation
GO:0061819	telomeric DNA-containing double minutes formation
GO:0000012	single strand break repair
GO:0042904	9-cis-retinoic acid biosynthetic process
GO:0018206	peptidyl-methionine modification
GO:0046414	organomercury biosynthetic process
GO:0018940	orcinol metabolic process
GO:0006206	pyrimidine nucleobase metabolic process
GO:0033348	tetrose biosynthetic process
GO:0046252	toluene biosynthetic process
GO:0061729	GDP-mannose biosynthetic process from fructose-6-phosphate
GO:0097309	cap1 mRNA methylation
GO:0071596	ubiquitin-dependent protein catabolic process via the N-end rule pathway
GO:0019687	pyruvate biosynthetic process from acetate
GO:0035530	chemokine (C-C motif) ligand 6 production
GO:0019355	nicotinamide nucleotide biosynthetic process from aspartate
GO:0050822	peptide stabilization
GO:0018163	protein-DNA covalent cross-linking via the 5'-end to peptidyl-tyrosine
GO:0070901	mitochondrial tRNA methylation
GO:1990743	protein sialylation
GO:0000025	maltose catabolic process
GO:0016090	prenol metabolic process
GO:0032604	granulocyte macrophage colony-stimulating factor production
GO:0009123	nucleoside monophosphate metabolic process
GO:0046278	3,4-dihydroxybenzoate metabolic process
GO:0032957	inositol trisphosphate metabolic process
GO:0019441	tryptophan catabolic process to kynurenine
GO:0006305	DNA alkylation
GO:0032762	mast cell cytokine production
GO:0006122	mitochondrial electron transport, ubiquinol to cytochrome c
GO:0070329	tRNA seleno-modification
GO:0033497	sinapate biosynthetic process
GO:0046099	guanine biosynthetic process
GO:0006683	galactosylceramide catabolic process
GO:0044527	formation of peptidyl-cystine persulfide by sulphur transfer from H2S
GO:0016571	histone methylation
GO:1900600	endocrocin metabolic process
GO:0016099	monoterpenoid biosynthetic process
GO:0009769	photosynthesis, light harvesting in photosystem II
GO:0016447	somatic recombination of immunoglobulin gene segments
GO:0007182	common-partner SMAD protein phosphorylation
GO:0033866	nucleoside bisphosphate biosynthetic process
GO:0042778	tRNA end turnover
GO:0009064	glutamine family amino acid metabolic process
GO:1901754	vitamin D3 catabolic process
GO:0045226	extracellular polysaccharide biosynthetic process
GO:0019627	urea metabolic process
GO:0019444	tryptophan catabolic process to catechol
GO:1900786	naphtho-gamma-pyrone catabolic process
GO:2001295	malonyl-CoA biosynthetic process
GO:0034474	U2 snRNA 3'-end processing
GO:0006665	sphingolipid metabolic process
GO:0018036	C-terminal peptidyl-asparagine amidation
GO:0019617	protocatechuate catabolic process, meta-cleavage
GO:1902757	bis(molybdopterin guanine dinucleotide)molybdenum metabolic process
GO:1902645	tertiary alcohol biosynthetic process
GO:0018204	peptidyl-leucine modification
GO:0046944	protein carbamoylation
GO:0015938	coenzyme A catabolic process
GO:0070596	(1->3)-alpha-glucan biosynthetic process
GO:1901605	alpha-amino acid metabolic process
GO:0046381	CMP-N-acetylneuraminate metabolic process
GO:0010704	meiotic DNA double-strand break processing involved in meiotic gene conversion
GO:0042180	cellular ketone metabolic process
GO:0018902	1,3-dichloro-2-propanol metabolic process
GO:0018082	peptidyl-(Z)-dehydrobutyrine biosynthetic process from peptidyl-threonine
GO:0071046	nuclear polyadenylation-dependent ncRNA catabolic process
GO:0070079	histone H4-R3 demethylation
GO:1990506	mitotic DNA-dependent DNA replication
GO:0046437	D-amino acid biosynthetic process
GO:0045312	nor-spermidine biosynthetic process
GO:1900796	terrequinone A biosynthetic process
GO:0043642	novobiocin biosynthetic process
GO:0016579	protein deubiquitination
GO:0019475	L-lysine catabolic process to acetate
GO:0009167	purine ribonucleoside monophosphate metabolic process
GO:0018194	peptidyl-alanine modification
GO:0045006	DNA deamination
GO:0046452	dihydrofolate metabolic process
GO:0046476	glycosylceramide biosynthetic process
GO:0019384	caprolactam catabolic process
GO:0019761	glucosinolate biosynthetic process
GO:0034970	histone H3-R2 methylation
GO:0017143	insecticide metabolic process
GO:0019295	coenzyme M biosynthetic process
GO:0072522	purine-containing compound biosynthetic process
GO:0043324	pigment metabolic process involved in developmental pigmentation
GO:0036242	glutamate catabolic process to succinate via 2-oxoglutarate-dependent GABA-transaminase activity
GO:0000732	strand displacement
GO:0005985	sucrose metabolic process
GO:0046083	adenine metabolic process
GO:1901129	gentamycin catabolic process
GO:0019398	gallate catabolic process via gallate dioxygenase activity
GO:0009699	phenylpropanoid biosynthetic process
GO:0042442	melatonin catabolic process
GO:2001317	term tracker item
GO:0034269	discadenine catabolic process
GO:0043171	peptide catabolic process
GO:0061912	selective autophagy
GO:0070189	kynurenine metabolic process
GO:0051676	pullulan metabolic process
GO:0019334	p-cymene catabolic process
GO:0030394	fructoseglycine metabolic process
GO:0030202	heparin metabolic process
GO:0015947	methane metabolic process
GO:0036497	eIF2alpha dephosphorylation in response to endoplasmic reticulum stress
GO:0018903	1,3-dichloropropene metabolic process
GO:0018305	iron incorporation into iron-sulfur cluster via tris-L-cysteinyl-L-serinyl tetrairon tetrasulfide
GO:0006534	cysteine metabolic process
GO:0018261	peptidyl-lysine guanylylation
GO:1901784	p-cresol metabolic process
GO:0046106	thymine biosynthetic process
GO:0045325	peptidyl-tryptophan hydroxylation
GO:0018133	peptide cross-linking via L-cysteine oxazolinecarboxylic acid
GO:0042344	indole glucosinolate catabolic process
GO:0018984	naphthalenesulfonate metabolic process
GO:0019929	peptide cross-linking via 4-(S-L-cysteinyl)-L-glutamic acid
GO:0046707	IDP metabolic process
GO:0018115	peptidyl-S-diphytanylglycerol diether-L-cysteine biosynthetic process from peptidyl-cysteine
GO:1901004	ubiquinone-6 metabolic process
GO:0051114	peptidyl-histidine uridylylation
GO:0009778	cyclic photosynthetic phosphorylation
GO:0006471	protein ADP-ribosylation
GO:0018280	protein S-linked glycosylation
GO:1903616	MAPK cascade involved in axon regeneration
GO:0006751	glutathione catabolic process
GO:0006535	cysteine biosynthetic process from serine
GO:0042214	terpene metabolic process
GO:1900561	dehydroaustinol metabolic process
GO:0036205	histone catabolic process
GO:0018907	dimethyl sulfoxide metabolic process
GO:0039705	viral translational readthrough
GO:0030392	fructosamine catabolic process
GO:0016233	telomere capping
GO:0033258	plastid DNA metabolic process
GO:0062234	platelet activating factor catabolic process
GO:0070595	(1->3)-alpha-glucan metabolic process
GO:0010021	amylopectin biosynthetic process
GO:1900780	fumiquinazoline C catabolic process
GO:0140438	protein stearoylation
GO:0006279	premeiotic DNA replication
GO:1903964	monounsaturated fatty acid metabolic process
GO:1902926	inulin metabolic process
GO:0006241	CTP biosynthetic process
GO:0006747	FAD biosynthetic process
GO:0035574	histone H4-K20 demethylation
GO:0016093	polyprenol metabolic process
GO:1901744	2-deoxystreptamine biosynthetic process
GO:0042433	indole catabolic process
GO:0030978	alpha-glucan metabolic process
GO:0009148	pyrimidine nucleoside triphosphate biosynthetic process
GO:2000895	hemicellulose catabolic process
GO:0006398	mRNA 3'-end processing by stem-loop binding and cleavage
GO:0016236	macroautophagy
GO:0090441	trehalose biosynthesis in response to heat stress
GO:1901083	pyrrolizidine alkaloid metabolic process
GO:0045004	DNA replication proofreading
GO:0018285	iron incorporation into iron-sulfur cluster via tetrakis-L-cysteinyl diiron disulfide
GO:0033548	myo-inositol hexakisphosphate biosynthetic process, lipid-independent
GO:1905372	ceramide phosphoethanolamine catabolic process
GO:0009694	jasmonic acid metabolic process
GO:0046217	indole phytoalexin metabolic process
GO:0019336	phenol-containing compound catabolic process
GO:0018948	xylene metabolic process
GO:0009178	pyrimidine deoxyribonucleoside monophosphate catabolic process
GO:0042213	m-cresol catabolic process
GO:0016101	diterpenoid metabolic process
GO:0150126	interleukin-33 biosynthetic process
GO:0009181	purine ribonucleoside diphosphate catabolic process
GO:0030327	prenylated protein catabolic process
GO:1902934	isopentenol biosynthetic process
GO:0070966	nuclear-transcribed mRNA catabolic process, no-go decay
GO:0019321	pentose metabolic process
GO:0042982	amyloid precursor protein metabolic process
GO:0098506	polynucleotide 3' dephosphorylation
GO:0010776	meiotic mismatch repair involved in meiotic gene conversion
GO:0009190	cyclic nucleotide biosynthetic process
GO:0006119	oxidative phosphorylation
GO:0046292	formaldehyde metabolic process
GO:0042136	neurotransmitter biosynthetic process
GO:1900602	endocrocin biosynthetic process
GO:0098734	macromolecule depalmitoylation
GO:0046496	nicotinamide nucleotide metabolic process
GO:0006301	postreplication repair
GO:0019596	mandelate catabolic process
GO:1901119	tobramycin metabolic process
GO:0018216	peptidyl-arginine methylation
GO:0001522	pseudouridine synthesis
GO:0006190	inosine salvage
GO:0042983	amyloid precursor protein biosynthetic process
GO:0006223	uracil salvage
GO:0031638	zymogen activation
GO:1902013	poly(glycerol phosphate) teichoic acid metabolic process
GO:0019800	peptide cross-linking via chondroitin 4-sulfate glycosaminoglycan
GO:0051542	elastin biosynthetic process
GO:0019658	glucose fermentation to lactate and acetate
GO:0052799	coenzyme F420-dependent bicyclic nitroimidazole catabolic process
GO:0017014	protein nitrosylation
GO:0018867	alpha-pinene metabolic process
GO:0006678	glucosylceramide metabolic process
GO:2001305	xanthone-containing compound metabolic process
GO:0035608	protein deglutamylation
GO:0097392	chemokine (C-X-C motif) ligand 16 production
GO:0046092	deoxycytidine metabolic process
GO:0044267	cellular protein metabolic process
GO:0002536	respiratory burst involved in inflammatory response
GO:0009851	auxin biosynthetic process
GO:0033532	stachyose biosynthetic process
GO:0009202	deoxyribonucleoside triphosphate biosynthetic process
GO:0018397	peptidyl-phenylalanine bromination to L-2'-bromophenylalanine
GO:0046512	sphingosine biosynthetic process
GO:0035383	thioester metabolic process
GO:0019368	fatty acid elongation, unsaturated fatty acid
GO:1901569	fatty acid derivative catabolic process
GO:0046114	guanosine biosynthetic process
GO:0019640	glucuronate catabolic process to xylulose 5-phosphate
GO:0019928	peptide cross-linking via 3-(S-L-cysteinyl)-L-aspartic acid
GO:0045292	mRNA cis splicing, via spliceosome
GO:0018201	peptidyl-glycine modification
GO:0043100	pyrimidine nucleobase salvage
GO:0010142	farnesyl diphosphate biosynthetic process, mevalonate pathway
GO:0000469	cleavage involved in rRNA processing
GO:0033541	fatty acid beta-oxidation, unsaturated, odd number
GO:0019651	citrate catabolic process to diacetyl
GO:0019407	hexitol catabolic process
GO:0009403	toxin biosynthetic process
GO:0032627	interleukin-23 production
GO:0052419	metabolism by host of substance in symbiont
GO:1902768	isoprenoid biosynthetic process via 1-deoxy-D-xylulose 5-phosphate
GO:0033619	membrane protein proteolysis
GO:0042339	keratan sulfate metabolic process
GO:0019417	sulfur oxidation
GO:0046516	hypusine metabolic process
GO:0019508	2,5-dihydroxypyridine catabolic process to fumarate
GO:0070146	mitochondrial aspartyl-tRNA aminoacylation
GO:0006104	succinyl-CoA metabolic process
GO:0006551	leucine metabolic process
GO:0045427	enzyme active site formation via (phospho-5'-guanosine)-L-histidine
GO:0046461	neutral lipid catabolic process
GO:0019447	D-cysteine catabolic process
GO:0018076	N-terminal peptidyl-lysine acetylation
GO:0043048	dolichyl monophosphate biosynthetic process
GO:0072523	purine-containing compound catabolic process
GO:1900987	ajmaline catabolic process
GO:0051203	peptidyl-aspartic acid reduction to form L-aspartyl aldehyde
GO:0036261	7-methylguanosine cap hypermethylation
GO:0031042	O-glycan processing, core 6
GO:0033398	zeatin biosynthetic process
GO:0033538	ajugose biosynthetic process using galactan:galactan galactosyltransferase
GO:0018164	protein-DNA covalent cross-linking via peptidyl-threonine
GO:0018886	anaerobic carbon tetrachloride metabolic process
GO:0009159	deoxyribonucleoside monophosphate catabolic process
GO:0080111	DNA demethylation
GO:0046043	TDP metabolic process
GO:0051103	DNA ligation involved in DNA repair
GO:0046189	phenol-containing compound biosynthetic process
GO:0006552	leucine catabolic process
GO:0033076	isoquinoline alkaloid metabolic process
GO:0018427	copper incorporation into metallo-sulfur cluster
GO:0033304	chlorophyll a metabolic process
GO:0050989	N-terminal protein amino acid carboxylation
GO:0043458	ethanol biosynthetic process involved in glucose fermentation to ethanol
GO:0046470	phosphatidylcholine metabolic process
GO:0043635	methylnaphthalene catabolic process
GO:0034310	primary alcohol catabolic process
GO:0006234	TTP biosynthetic process
GO:0009683	indoleacetic acid metabolic process
GO:1905951	mitochondrion DNA recombination
GO:0090646	mitochondrial tRNA processing
GO:0042264	peptidyl-aspartic acid hydroxylation
GO:0046401	lipopolysaccharide core region metabolic process
GO:1900880	18-methylnonadec-1-ene metabolic process
GO:0036112	medium-chain fatty-acyl-CoA metabolic process
GO:2001117	tetrahydromethanopterin metabolic process
GO:1901939	(-)-exo-alpha-bergamotene catabolic process
GO:0006641	triglyceride metabolic process
GO:0031292	gene conversion at mating-type locus, DNA double-strand break processing
GO:0010123	acetate catabolic process to butyrate, ethanol, acetone and butanol
GO:0070396	lipoteichoic acid catabolic process
GO:0000714	meiotic strand displacement
GO:0046488	phosphatidylinositol metabolic process
GO:0008617	guanosine metabolic process
GO:0009052	pentose-phosphate shunt, non-oxidative branch
GO:0019257	4-nitrotoluene metabolic process
GO:0006204	IMP catabolic process
GO:0009188	ribonucleoside diphosphate biosynthetic process
GO:0019504	stachydrine catabolic process
GO:0033397	zeatin metabolic process
GO:0046896	N-terminal peptidyl-leucine methylation
GO:0046459	short-chain fatty acid metabolic process
GO:0046169	methanol biosynthetic process
GO:1902383	11-oxo-beta-amyrin biosynthetic process
GO:1900584	o-orsellinic acid biosynthetic process
GO:0046440	L-lysine metabolic process
GO:0046218	indolalkylamine catabolic process
GO:0010396	rhamnogalacturonan II metabolic process
GO:0046162	heme C metabolic process
GO:0017185	peptidyl-lysine hydroxylation
GO:0046502	uroporphyrinogen III metabolic process
GO:0042443	phenylethylamine metabolic process
GO:0010587	miRNA catabolic process
GO:0042848	sorbose catabolic process
GO:0052708	N-alpha,N-alpha,N-alpha-trimethyl-L-histidine metabolic process
GO:1901780	pentalenolactone biosynthetic process
GO:1902819	ethyl acetate biosynthetic process
GO:0018873	atrazine metabolic process
GO:0046096	deoxyuridine metabolic process
GO:0000733	DNA strand renaturation
GO:1901523	icosanoid catabolic process
GO:0033390	putrescine biosynthetic process from arginine via N-carbamoylputrescine
GO:0009130	pyrimidine nucleoside monophosphate biosynthetic process
GO:0030574	collagen catabolic process
GO:0006168	adenine salvage
GO:0017008	protein-phycobiliviolin linkage
GO:1901365	funalenone catabolic process
GO:0009080	pyruvate family amino acid catabolic process
GO:1901852	7,8-didemethyl-8-hydroxy-5-deazariboflavin biosynthetic process
GO:0002130	wobble position ribose methylation
GO:0006043	glucosamine catabolic process
GO:1990592	protein K69-linked ufmylation
GO:0061611	mannose to fructose-6-phosphate metabolic process
GO:0070144	mitochondrial arginyl-tRNA aminoacylation
GO:0019710	peptidyl-asparagine methylation
GO:0018325	enzyme active site formation via S-phospho-L-cysteine
GO:0006673	inositol phosphoceramide metabolic process
GO:0009802	cinnamic acid ester biosynthetic process
GO:0052362	catabolism by host of symbiont protein
GO:0018324	enzyme active site formation via L-cysteine sulfenic acid
GO:0031506	cell wall glycoprotein biosynthetic process
GO:0035822	gene conversion
GO:0045490	pectin catabolic process
GO:1901358	beta-D-galactofuranose biosynthetic process
GO:0042860	achromobactin metabolic process
GO:0043634	polyadenylation-dependent ncRNA catabolic process
GO:1902133	(+)-secoisolariciresinol metabolic process
GO:1901947	5alpha,9alpha,10beta-labda-8(20),13-dien-15-yl diphosphate metabolic process
GO:1901281	fructoselysine catabolic process
GO:0019481	L-alanine catabolic process, by transamination
GO:0018252	peptide cross-linking via L-seryl-5-imidazolinone glycine
GO:0042840	D-glucuronate catabolic process
GO:0090617	mitochondrial mRNA 5'-end processing
GO:0042423	catecholamine biosynthetic process
GO:0051478	mannosylglycerate metabolic process
GO:0042795	snRNA transcription by RNA polymerase II
GO:0070145	mitochondrial asparaginyl-tRNA aminoacylation
GO:0140289	protein mono-ADP-ribosylation
GO:0043988	histone H3-S28 phosphorylation
GO:0070151	mitochondrial histidyl-tRNA aminoacylation
GO:0042107	cytokine metabolic process
GO:0009104	lipopolysaccharide catabolic process
GO:0018084	peptidyl-lactic acid biosynthetic process from peptidyl-serine
GO:0008380	RNA splicing
GO:0050495	peptidyl-glycyl-phosphatidylethanolamine biosynthetic process from peptidyl-glycine
GO:0046300	2,4-dichlorophenoxyacetic acid catabolic process
GO:0035552	oxidative single-stranded DNA demethylation
GO:0006715	farnesol biosynthetic process
GO:0002499	proteolysis within endosome associated with antigen processing and presentation
GO:0019243	methylglyoxal catabolic process to D-lactate via S-lactoyl-glutathione
GO:1900999	nitrobenzene biosynthetic process
GO:0018296	protein-FAD linkage via O4'-(8alpha-FAD)-L-tyrosine
GO:0061566	CMP phosphorylation
GO:0019852	L-ascorbic acid metabolic process
GO:0019657	glycolytic fermentation to propionate
GO:0052838	thiazole metabolic process
GO:0019529	taurine catabolic process
GO:0016115	terpenoid catabolic process
GO:0046179	keto-D-gluconate biosynthetic process
GO:0046131	pyrimidine ribonucleoside metabolic process
GO:0042359	vitamin D metabolic process
GO:0019129	peptidyl-leucine racemization
GO:0016237	lysosomal microautophagy
GO:1905373	ceramide phosphoethanolamine biosynthetic process
GO:0006028	galactosaminoglycan catabolic process
GO:0051403	stress-activated MAPK cascade
GO:0019696	toluene oxidation via toluene-cis-1,2-dihydrodiol
GO:0071605	monocyte chemotactic protein-1 production
GO:0030388	fructose 1,6-bisphosphate metabolic process
GO:1902639	propan-2-ol metabolic process
GO:0046835	carbohydrate phosphorylation
GO:0033580	protein galactosylation at cell surface
GO:0050745	peptide cross-linking via L-cysteinyl-5-imidazolinone glycine
GO:0070476	rRNA (guanine-N7)-methylation
GO:0008612	peptidyl-lysine modification to peptidyl-hypusine
GO:0046109	uridine biosynthetic process
GO:0031170	ferricrocin metabolic process
GO:0032219	cell wall macromolecule catabolic process involved in cytogamy
GO:1901850	7,8-didemethyl-8-hydroxy-5-deazariboflavin metabolic process
GO:1901760	beta-L-Ara4N-lipid A biosynthetic process
GO:0110017	cap-independent translational initiation of linear mRNA
GO:0042189	vanillin biosynthetic process
GO:0006688	glycosphingolipid biosynthetic process
GO:0010708	heteroduplex formation involved in gene conversion at mating-type locus
GO:0019552	glutamate catabolic process via 2-hydroxyglutarate
GO:0052363	catabolism by organism of protein in other organism involved in symbiotic interaction
GO:0009222	pyrimidine ribonucleotide catabolic process
GO:0046091	deoxyadenosine biosynthetic process
GO:0018029	peptidyl-lysine palmitoylation
GO:0000734	gene conversion at mating-type locus, DNA repair synthesis
GO:0046360	2-oxobutyrate biosynthetic process
GO:0018122	peptidyl-asparagine ADP-ribosylation
GO:0019583	galactonate metabolic process
GO:0043247	telomere maintenance in response to DNA damage
GO:0032628	interleukin-24 production
GO:0046070	dGTP metabolic process
GO:0106044	guanine deglycation
GO:0009187	cyclic nucleotide metabolic process
GO:0046097	deoxyuridine biosynthetic process
GO:0018231	peptidyl-S-diacylglycerol-L-cysteine biosynthetic process from peptidyl-cysteine
GO:0046166	glyceraldehyde-3-phosphate biosynthetic process
GO:0050762	depsipeptide catabolic process
GO:0018210	peptidyl-threonine modification
GO:0010345	suberin biosynthetic process
GO:0030847	termination of RNA polymerase II transcription, exosome-dependent
GO:1901285	5,6,7,8-tetrahydromethanopterin biosynthetic process
GO:0061622	glycolytic process through glucose-1-phosphate
GO:0044576	pentose catabolic process to ethanol
GO:0018946	aerobic organosilicon metabolic process
GO:0042438	melanin biosynthetic process
GO:0019423	sulfur oxidation, ferric ion-dependent
GO:0035519	protein K29-linked ubiquitination
GO:0018959	aerobic phenol-containing compound metabolic process
GO:0010192	mucilage biosynthetic process
GO:0018061	peptidyl-L-3-phenyllactic acid biosynthetic process from peptidyl-phenylalanine
GO:0019330	aldoxime metabolic process
GO:0006235	dTTP biosynthetic process
GO:0051369	peptidyl-threonine decanoylation
GO:0046283	anthocyanin-containing compound metabolic process
GO:0022904	respiratory electron transport chain
GO:0018387	N-terminal peptidyl-amino acid deamination to pyruvic acid
GO:0019615	catechol catabolic process, ortho-cleavage
GO:0006221	pyrimidine nucleotide biosynthetic process
GO:0042219	cellular modified amino acid catabolic process
GO:0018295	protein-FAD linkage via 3'-(8alpha-FAD)-L-histidine
GO:0031627	telomeric loop formation
GO:0036069	light-dependent bacteriochlorophyll biosynthetic process
GO:0140241	translation at synapse
GO:0019518	L-threonine catabolic process to glycine
GO:0019589	anaerobic glycerol catabolic process to propane-1,3-diol
GO:0042210	octamethylcyclotetrasiloxane catabolic process to dimethylsilanediol
GO:0000966	RNA 5'-end processing
GO:1900773	fumiquinazoline metabolic process
GO:0052644	chlorophyllide a metabolic process
GO:0034210	sterol deacetylation
GO:1900779	fumiquinazoline C metabolic process
GO:0033582	protein galactosylation in cytosol
GO:0019551	glutamate catabolic process to 2-oxoglutarate
GO:0046102	inosine metabolic process
GO:0009264	deoxyribonucleotide catabolic process
GO:0051089	constitutive protein ectodomain proteolysis
GO:0033321	homomethionine metabolic process
GO:0019678	propionate metabolic process, methylmalonyl pathway
GO:0009245	lipid A biosynthetic process
GO:0050651	dermatan sulfate proteoglycan biosynthetic process
GO:0006634	hexadecanal biosynthetic process
GO:0050652	dermatan sulfate proteoglycan biosynthetic process, polysaccharide chain biosynthetic process
GO:0006587	serotonin biosynthetic process from tryptophan
GO:0018108	peptidyl-tyrosine phosphorylation
GO:0019414	aerobic respiration, using sulfur or sulfate as electron donor
GO:0098790	ncRNA transcription associated with protein coding gene TSS/TES
GO:0006208	pyrimidine nucleobase catabolic process
GO:0033388	putrescine biosynthetic process from arginine
GO:0018923	limonene metabolic process
GO:0071932	replication fork reversal
GO:0046709	IDP catabolic process
GO:0046178	D-gluconate biosynthetic process
GO:0019298	coenzyme B biosynthetic process
GO:0001694	histamine biosynthetic process
GO:0019383	(+)-camphor catabolic process
GO:1900589	violaceol I catabolic process
GO:1901113	erythromycin metabolic process
GO:0018199	peptidyl-glutamine modification
GO:0070911	global genome nucleotide-excision repair
GO:0042440	pigment metabolic process
GO:0033967	box C/D snoRNA metabolic process
GO:0006264	mitochondrial DNA replication
GO:1901705	L-isoleucine biosynthetic process
GO:0019654	acetate fermentation
GO:0019879	peptidyl-thyronine biosynthetic process from peptidyl-tyrosine
GO:0046501	protoporphyrinogen IX metabolic process
GO:0042727	flavin-containing compound biosynthetic process
GO:0044807	macrophage migration inhibitory factor production
GO:0046432	2'-(5''-triphosphoribosyl)-3'-dephospho-CoA metabolic process
GO:1990799	mitochondrial tRNA wobble position uridine thiolation
GO:0019327	lead sulfide oxidation
GO:0044042	glucan metabolic process
GO:0071171	site-specific DNA replication termination at RTS1 barrier
GO:0036155	acylglycerol acyl-chain remodeling
GO:0070995	NADPH oxidation
GO:0072635	interleukin-31 production
GO:0006584	catecholamine metabolic process
GO:0042184	xylene catabolic process
GO:0018930	3-methylquinoline metabolic process
GO:1901286	iron-sulfur-molybdenum cofactor metabolic process
GO:0034470	ncRNA processing
GO:1900549	N',N'',N'''-triacetylfusarinine C metabolic process
GO:0019276	UDP-N-acetylgalactosamine metabolic process
GO:1990966	ATP generation from poly-ADP-D-ribose
GO:0009221	pyrimidine deoxyribonucleotide biosynthetic process
GO:0009684	indoleacetic acid biosynthetic process
GO:0016118	carotenoid catabolic process
GO:0000103	sulfate assimilation
GO:0070846	Hsp90 deacetylation
GO:0046214	enterobactin catabolic process
GO:0019569	L-arabinose catabolic process to xylulose 5-phosphate
GO:0046918	N-terminal peptidyl-glycine N-palmitoylation
GO:0018107	peptidyl-threonine phosphorylation
GO:0046157	siroheme catabolic process
GO:0019333	denitrification pathway
GO:0018879	biphenyl metabolic process
GO:0030389	fructosamine metabolic process
GO:0000478	endonucleolytic cleavage involved in rRNA processing
GO:0062173	brexanolone metabolic process
GO:1904463	ergosteryl 3-beta-D-glucoside biosynthetic process
GO:0038018	Wnt receptor catabolic process
GO:0008654	phospholipid biosynthetic process
GO:0036107	4-amino-4-deoxy-alpha-L-arabinopyranosyl undecaprenyl phosphate metabolic process
GO:0051122	hepoxilin biosynthetic process
GO:1900793	shamixanthone biosynthetic process
GO:0030497	fatty acid elongation
GO:0030416	methylamine metabolic process
GO:0019677	NAD catabolic process
GO:0018160	peptidyl-pyrromethane cofactor linkage
GO:0072566	chemokine (C-X-C motif) ligand 1 production
GO:0019517	L-threonine catabolic process to D-lactate
GO:0034427	nuclear-transcribed mRNA catabolic process, exonucleolytic, 3'-5'
GO:0038013	positive regulation of Wnt signaling pathway by Wnt receptor internalization
GO:0061500	gene conversion at mating-type locus, termination of copy-synthesis
GO:0019643	reductive tricarboxylic acid cycle
GO:0052364	catabolism by host of substance in symbiont
GO:0033869	nucleoside bisphosphate catabolic process
GO:2000901	cyclodextrin catabolic process
GO:0006369	termination of RNA polymerase II transcription
GO:0019448	L-cysteine catabolic process
GO:0071545	inositol phosphate catabolic process
GO:0072387	flavin adenine dinucleotide metabolic process
GO:1901606	alpha-amino acid catabolic process
GO:0046140	corrin biosynthetic process
GO:1901378	organic heteropentacyclic compound biosynthetic process
GO:0000098	sulfur amino acid catabolic process
GO:0018299	iron incorporation into the Rieske iron-sulfur cluster via bis-L-cysteinyl bis-L-histidino diiron disulfide
GO:0030148	sphingolipid biosynthetic process
GO:0098781	ncRNA transcription
GO:0090629	lagging strand initiation
GO:0045491	xylan metabolic process
GO:0090159	sphingolipid biosynthesis involved in endoplasmic reticulum membrane organization
GO:0033345	asparagine catabolic process via L-aspartate
GO:1900634	pentadecane biosynthetic process
GO:0018343	protein farnesylation
GO:0046112	nucleobase biosynthetic process
GO:0006684	sphingomyelin metabolic process
GO:0018894	dibenzo-p-dioxin metabolic process
GO:1900988	ajmaline biosynthetic process
GO:0033507	glucosinolate biosynthetic process from phenylalanine
GO:1901887	2-hydroxybenzoyl-CoA biosynthetic process
GO:0043413	macromolecule glycosylation
GO:0097222	mitochondrial mRNA polyadenylation
GO:0043611	isoprene metabolic process
GO:0009250	glucan biosynthetic process
GO:0042868	antisense RNA metabolic process
GO:1900794	terrequinone A metabolic process
GO:0046153	ommochrome catabolic process
GO:0072592	oxygen metabolic process
GO:0007260	tyrosine phosphorylation of STAT protein
GO:0051144	propanediol catabolic process
GO:0032023	trypsinogen activation
GO:0042188	1,1,1-trichloro-2,2-bis-(4-chlorophenyl)ethane catabolic process
GO:0098812	nuclear rRNA polyadenylation involved in polyadenylation-dependent rRNA catabolic process
GO:0000718	nucleotide-excision repair, DNA damage removal
GO:0033585	L-phenylalanine biosynthetic process from chorismate via phenylpyruvate
GO:0016145	S-glycoside catabolic process
GO:0062232	prostanoid catabolic process
GO:0010681	cinnamic acid biosynthetic process involved in stilbene metabolism
GO:0006742	NADP catabolic process
GO:0051104	DNA-dependent DNA replication DNA ligation
GO:0002373	plasmacytoid dendritic cell cytokine production
GO:1990619	histone H3-K9 deacetylation
GO:0018893	dibenzofuran metabolic process
GO:0006115	ethanol biosynthetic process
GO:0009265	2'-deoxyribonucleotide biosynthetic process
GO:0033683	nucleotide-excision repair, DNA incision
GO:0019990	pteridine catabolic process
GO:1900830	D-tyrosine biosynthetic process
GO:0140448	signaling receptor ligand precursor processing
GO:0008033	tRNA processing
GO:0070989	oxidative demethylation
GO:0046520	sphingoid biosynthetic process
GO:0050428	3'-phosphoadenosine 5'-phosphosulfate biosynthetic process
GO:0034354	'de novo' NAD biosynthetic process from tryptophan
GO:0010403	pectic arabinogalactan I metabolic process
GO:0050993	dimethylallyl diphosphate metabolic process
GO:0033530	raffinose metabolic process
GO:0090431	alkyl caffeate ester biosynthetic process
GO:0000463	maturation of LSU-rRNA from tricistronic rRNA transcript (SSU-rRNA, 5.8S rRNA, LSU-rRNA)
GO:0080028	nitrile biosynthetic process
GO:0046041	ITP metabolic process
GO:0050988	N-terminal peptidyl-methionine carboxylation
GO:0110008	ncRNA deadenylation
GO:0035743	CD4-positive, alpha-beta T cell cytokine production
GO:0106035	protein maturation by [4Fe-4S] cluster transfer
GO:0046272	stilbene catabolic process
GO:1901766	phosphinothricin biosynthetic process
GO:0051479	mannosylglycerate biosynthetic process
GO:2000889	cellodextrin metabolic process
GO:1901755	vitamin D3 biosynthetic process
GO:0018193	peptidyl-amino acid modification
GO:0035337	fatty-acyl-CoA metabolic process
GO:0010236	plastoquinone biosynthetic process
GO:1900578	gerfelin biosynthetic process
GO:0019521	D-gluconate metabolic process
GO:0009229	thiamine diphosphate biosynthetic process
GO:0030647	aminoglycoside antibiotic metabolic process
GO:0061680	Entner-Doudoroff pathway through gluconate to D-glyceraldehyde
GO:0006771	riboflavin metabolic process
GO:0031456	glycine betaine biosynthetic process
GO:0022900	electron transport chain
GO:0071915	protein-lysine lysylation
GO:0009809	lignin biosynthetic process
GO:0009196	pyrimidine deoxyribonucleoside diphosphate metabolic process
GO:0018026	peptidyl-lysine monomethylation
GO:0000495	box H/ACA snoRNA 3'-end processing
GO:0008202	steroid metabolic process
GO:1902062	betaine aldehyde catabolic process
GO:0043442	acetoacetic acid catabolic process
GO:1901038	cyanidin 3-O-glucoside metabolic process
GO:0006367	transcription initiation from RNA polymerase II promoter
GO:0006784	heme A biosynthetic process
GO:0006730	one-carbon metabolic process
GO:0034276	kynurenic acid biosynthetic process
GO:1901123	bacitracin A catabolic process
GO:0032259	methylation
GO:0070371	ERK1 and ERK2 cascade
GO:0036526	peptidyl-cysteine deglycation
GO:0006799	polyphosphate biosynthetic process
GO:0017144	drug metabolic process
GO:0006148	inosine catabolic process
GO:0034721	histone H3-K4 demethylation, trimethyl-H3-K4-specific
GO:0052355	catabolism by host of symbiont cell wall cellulose
GO:0009230	thiamine catabolic process
GO:0006655	phosphatidylglycerol biosynthetic process
GO:0072633	interleukin-30 production
GO:0098792	xenophagy
GO:0051273	beta-glucan metabolic process
GO:0030651	peptide antibiotic biosynthetic process
GO:0019611	4-toluenecarboxylate metabolic process
GO:0048292	isotype switching to IgD isotypes
GO:0009688	abscisic acid biosynthetic process
GO:0046891	peptidyl-cysteine S-carbamoylation
GO:1900585	arugosin metabolic process
GO:0002371	dendritic cell cytokine production
GO:1902702	hexose catabolic process to propan-2-ol
GO:0090475	lys-lys specific dibasic protein processing
GO:0071569	protein ufmylation
GO:0015972	guanosine pentaphosphate metabolic process
GO:0006114	glycerol biosynthetic process
GO:0043649	dicarboxylic acid catabolic process
GO:0042724	thiamine-containing compound biosynthetic process
GO:1901758	butirosin biosynthetic process
GO:1901871	ecgonone methyl ester catabolic process
GO:0034077	butanediol metabolic process
GO:0006277	DNA amplification
GO:0034653	retinoic acid catabolic process
GO:0071604	transforming growth factor beta production
GO:0016925	protein sumoylation
GO:0018141	peptide cross-linking via L-lysine thiazolecarboxylic acid
GO:0009069	serine family amino acid metabolic process
GO:0019184	nonribosomal peptide biosynthetic process
GO:0046108	uridine metabolic process
GO:0035946	mitochondrial mRNA surveillance
GO:0006096	glycolytic process
GO:0052417	metabolism by host of symbiont protein
GO:0006269	DNA replication, synthesis of RNA primer
GO:0051541	elastin metabolic process
GO:0048358	mucilage pectin biosynthetic process
GO:0006776	vitamin A metabolic process
GO:1901849	nicotinate biosynthetic process
GO:0031146	SCF-dependent proteasomal ubiquitin-dependent protein catabolic process
GO:0090424	phytochelatin-metal-sulfur complex formation
GO:0034473	U1 snRNA 3'-end processing
GO:0046925	peptide cross-linking via 2-(S-L-cysteinyl)-D-phenylalanine
GO:0018935	aerobic nitrilotriacetate metabolic process
GO:0006658	phosphatidylserine metabolic process
GO:0018116	peptidyl-lysine adenylylation
GO:0045017	glycerolipid biosynthetic process
GO:0090270	regulation of fibroblast growth factor production
GO:0045455	ecdysteroid metabolic process
GO:0009698	phenylpropanoid metabolic process
GO:0009203	ribonucleoside triphosphate catabolic process
GO:0042094	interleukin-2 biosynthetic process
GO:0070178	D-serine metabolic process
GO:0035831	palmatine biosynthetic process
GO:0046155	rhodopsin catabolic process
GO:1901928	cadinene biosynthetic process
GO:0042855	eugenol biosynthetic process
GO:1900583	o-orsellinic acid catabolic process
GO:0035334	Notch receptor processing, ligand-independent
GO:0006042	glucosamine biosynthetic process
GO:0034247	snoRNA splicing
GO:0009174	pyrimidine ribonucleoside monophosphate biosynthetic process
GO:0110166	DNA synthesis involved in mitochondrial DNA replication
GO:0006576	cellular biogenic amine metabolic process
GO:0051472	glucosylglycerol metabolic process
GO:1990067	intrachromosomal DNA recombination
GO:0071029	nuclear ncRNA surveillance
GO:0002206	gene conversion of immunoglobulin genes
GO:0071707	immunoglobulin heavy chain V-D-J recombination
GO:0052411	metabolism by organism of cell wall chitin in other organism involved in symbiotic interaction
GO:0009808	lignin metabolic process
GO:0006049	UDP-N-acetylglucosamine catabolic process
GO:0006278	RNA-dependent DNA biosynthetic process
GO:0018137	peptide cross-linking via glycine thiazolecarboxylic acid
GO:0019411	aerobic respiration, using ferrous ions as electron donor
GO:0006432	phenylalanyl-tRNA aminoacylation
GO:0071591	nicotinic acid riboside metabolic process
GO:0006702	androgen biosynthetic process
GO:0015009	corrin metabolic process
GO:0016132	brassinosteroid biosynthetic process
GO:1901088	benzylpenicillin biosynthetic process
GO:1900873	pentadec-1-ene biosynthetic process
GO:1901785	p-cresol catabolic process
GO:0006711	estrogen catabolic process
GO:0016136	saponin catabolic process
GO:0009198	pyrimidine deoxyribonucleoside diphosphate catabolic process
GO:1903560	3-cyano-L-alanine biosynthetic process
GO:0036241	glutamate catabolic process to 4-hydroxybutyrate
GO:0150137	interleukin-37 production
GO:1902200	3-methylbut-2-enoyl-CoA(4-) biosynthetic process
GO:0006789	bilirubin conjugation
GO:0042373	vitamin K metabolic process
GO:0009153	purine deoxyribonucleotide biosynthetic process
GO:0006195	purine nucleotide catabolic process
GO:0034636	strand invasion involved in gene conversion at mating-type locus
GO:0120122	prolactin metabolic process
GO:0006420	arginyl-tRNA aminoacylation
GO:0052777	diacetylchitobiose catabolic process
GO:0006486	protein glycosylation
GO:1990387	isogloboside biosynthetic process
GO:0042179	nicotine biosynthetic process
GO:0097040	phthiocerol biosynthetic process
GO:1903606	cytochrome c metabolic process
GO:0019357	nicotinate nucleotide biosynthetic process
GO:0019741	pentacyclic triterpenoid catabolic process
GO:0009708	benzyl isoquinoline alkaloid biosynthetic process
GO:0044525	peptidyl-cystine sulfhydration
GO:0052546	cell wall pectin metabolic process
GO:0010379	phaseic acid biosynthetic process
GO:0018366	chiral amino acid racemization
GO:0033543	fatty acid beta-oxidation, unsaturated, even number, reductase/isomerase pathway
GO:0018079	protein halogenation
GO:0006708	ecdysone catabolic process
GO:0006191	deoxyinosine salvage
GO:0030153	bacteriocin immunity
GO:0061739	protein lipidation involved in autophagosome assembly
GO:1990390	protein K33-linked ubiquitination
GO:0019071	viral DNA cleavage involved in viral genome maturation
GO:0030638	polyketide metabolic process
GO:0009233	menaquinone metabolic process
GO:0052340	catabolism by organism of cell wall cellulose in other organism involved in symbiotic interaction
GO:0046787	viral DNA repair
GO:0051162	L-arabitol metabolic process
GO:0034627	'de novo' NAD biosynthetic process
GO:0002148	hypochlorous acid metabolic process
GO:0042399	ectoine metabolic process
GO:0042415	norepinephrine metabolic process
GO:0018881	bromoxynil metabolic process
GO:1900766	emericellin biosynthetic process
GO:0097622	cytoplasmic translational elongation through polyproline stretches
GO:0019325	anaerobic fructose catabolic process
GO:0033481	galacturonate biosynthetic process
GO:0006781	succinyl-CoA pathway
GO:0006037	cell wall chitin metabolic process
GO:0030091	protein repair
GO:0031123	RNA 3'-end processing
GO:0009436	glyoxylate catabolic process
GO:0006573	valine metabolic process
GO:0033362	lysine biosynthetic process via diaminopimelate, diaminopimelate-aminotransferase pathway
GO:0070589	cellular component macromolecule biosynthetic process
GO:0019653	anaerobic purine nucleobase catabolic process
GO:0046855	inositol phosphate dephosphorylation
GO:0034771	histone H4-K20 monomethylation
GO:0000365	mRNA trans splicing, via spliceosome
GO:0009068	aspartate family amino acid catabolic process
GO:0046089	cytosine biosynthetic process
GO:0009206	purine ribonucleoside triphosphate biosynthetic process
GO:0050744	protein-FMN linkage via 3'-(8alpha-FMN)-L-histidine
GO:0019125	peptidyl-phenylalanine racemization
GO:2001308	gliotoxin metabolic process
GO:0019348	dolichol metabolic process
GO:0034959	endothelin maturation
GO:0019416	polythionate oxidation
GO:0035499	carnosine biosynthetic process
GO:0018022	peptidyl-lysine methylation
GO:0033482	D-galacturonate biosynthetic process
GO:0006656	phosphatidylcholine biosynthetic process
GO:0051791	medium-chain fatty acid metabolic process
GO:1904070	ascaroside biosynthetic process
GO:0030925	calcium incorporation into metallo-oxygen cluster
GO:0046471	phosphatidylglycerol metabolic process
GO:0044265	cellular macromolecule catabolic process
GO:0032905	transforming growth factor beta1 production
GO:1902381	11-oxo-beta-amyrin metabolic process
GO:0071768	mycolic acid biosynthetic process
GO:0034343	type III interferon production
GO:0034311	diol metabolic process
GO:0046336	ethanolamine catabolic process
GO:0044237	cellular metabolic process
GO:0042203	toluene catabolic process
GO:0006036	cuticle chitin catabolic process
GO:1901615	organic hydroxy compound metabolic process
GO:0050496	peptidyl-L-glutamyl 5-omega-hydroxyceramide ester biosynthetic process from peptidyl-glutamine
GO:2000891	cellobiose metabolic process
GO:0036496	regulation of translational initiation by eIF2 alpha dephosphorylation
GO:1902138	(-)-secoisolariciresinol biosynthetic process
GO:0043444	acetone catabolic process
GO:0019433	triglyceride catabolic process
GO:0051558	phlobaphene metabolic process
GO:0010706	ganglioside biosynthetic process via lactosylceramide
GO:0042429	serotonin catabolic process
GO:1901961	isobutanol biosynthetic process
GO:0019483	beta-alanine biosynthetic process
GO:0018937	nitroglycerin metabolic process
GO:0009133	nucleoside diphosphate biosynthetic process
GO:0016573	histone acetylation
GO:0006384	transcription initiation from RNA polymerase III promoter
GO:0017006	protein-tetrapyrrole linkage
GO:0002136	tRNA wobble base lysidine biosynthesis
GO:0034434	sterol esterification
GO:0001318	formation of oxidatively modified proteins involved in replicative cell aging
GO:0042362	fat-soluble vitamin biosynthetic process
GO:1902421	hydrogen metabolic process
GO:0018097	protein-chromophore linkage via peptidyl-S-4-hydroxycinnamyl-L-cysteine
GO:0071608	macrophage inflammatory protein-1 alpha production
GO:0030909	non-intein-mediated protein splicing
GO:0044541	zymogen activation in other organism
GO:0070630	(1->4)-alpha-glucan biosynthetic process
GO:0018209	peptidyl-serine modification
GO:0042208	propylene catabolic process
GO:0006112	energy reserve metabolic process
GO:1903605	cytochrome biosynthetic process
GO:0050719	interleukin-1 alpha biosynthetic process
GO:0019264	glycine biosynthetic process from serine
GO:0000096	sulfur amino acid metabolic process
GO:0090116	C-5 methylation of cytosine
GO:0018101	protein citrullination
GO:0010597	green leaf volatile biosynthetic process
GO:0042761	very long-chain fatty acid biosynthetic process
GO:0019624	atrazine catabolic process to isopropylamine
GO:0051568	histone H3-K4 methylation
GO:1990438	U6 2'-O-snRNA methylation
GO:0035521	monoubiquitinated histone deubiquitination
GO:0035553	oxidative single-stranded RNA demethylation
GO:0006041	glucosamine metabolic process
GO:0006113	fermentation
GO:0075346	modification by symbiont of host protein by ubiquitination
GO:0032635	interleukin-6 production
GO:0036450	polyuridylation-dependent decapping of nuclear-transcribed mRNA
GO:0006170	dAMP biosynthetic process
GO:0097174	1,6-anhydro-N-acetyl-beta-muramic acid metabolic process
GO:1990845	adaptive thermogenesis
GO:0046165	alcohol biosynthetic process
GO:0030207	chondroitin sulfate catabolic process
GO:0019564	aerobic glycerol catabolic process
GO:0006098	pentose-phosphate shunt
GO:0043446	cellular alkane metabolic process
GO:0000447	endonucleolytic cleavage in ITS1 to separate SSU-rRNA from 5.8S rRNA and LSU-rRNA from tricistronic rRNA transcript (SSU-rRNA, 5.8S rRNA, LSU-rRNA)
GO:0046294	formaldehyde catabolic process
GO:1901273	2-dehydro-3-deoxy-D-gluconic acid catabolic process
GO:0017180	peptidyl-diphthine biosynthetic process from peptidyl-histidine
GO:0046945	N-terminal peptidyl-alanine N-carbamoylation
GO:0006083	acetate metabolic process
GO:0045713	low-density lipoprotein particle receptor biosynthetic process
GO:1900805	brevianamide F biosynthetic process
GO:1902981	synthesis of RNA primer involved in mitotic DNA replication
GO:0019634	organic phosphonate metabolic process
GO:1901944	miltiradiene metabolic process
GO:0090473	lys-arg specific dibasic protein processing
GO:0006772	thiamine metabolic process
GO:0031168	ferrichrome metabolic process
GO:0006705	mineralocorticoid biosynthetic process
GO:0090420	naphthalene-containing compound metabolic process
GO:0002109	maturation of SSU-rRNA from tricistronic rRNA transcript (SSU-rRNA, LSU-rRNA,5S)
GO:1901283	5,6,7,8-tetrahydromethanopterin metabolic process
GO:1901150	vistamycin metabolic process
GO:0043464	malolactic fermentation
GO:0018287	iron incorporation into iron-sulfur cluster via tris-L-cysteinyl triiron tetrasulfide
GO:0001060	transcription by RNA polymerase V
GO:0019413	acetate biosynthetic process
GO:0015948	methanogenesis
GO:0008618	7-methylguanosine metabolic process
GO:1901570	fatty acid derivative biosynthetic process
GO:0080088	spermidine hydroxycinnamate conjugate biosynthetic process
GO:0009189	deoxyribonucleoside diphosphate biosynthetic process
GO:0009760	C4 photosynthesis
GO:0046950	cellular ketone body metabolic process
GO:0023014	signal transduction by protein phosphorylation
GO:0010398	xylogalacturonan metabolic process
GO:0043448	alkane catabolic process
GO:1901823	delta-carotene catabolic process
GO:0033357	L-arabinose biosynthetic process
GO:0044845	chain elongation of O-linked mannose residue
GO:0043969	histone H2B acetylation
GO:0043449	cellular alkene metabolic process
GO:0019618	protocatechuate catabolic process, ortho-cleavage
GO:0030149	sphingolipid catabolic process
GO:0010138	pyrimidine ribonucleotide salvage
GO:1900633	pentadecane metabolic process
GO:1901816	beta-zeacarotene metabolic process
GO:0010132	dhurrin biosynthetic process
GO:0009116	nucleoside metabolic process
GO:0097171	ADP-L-glycero-beta-D-manno-heptose biosynthetic process
GO:0006468	protein phosphorylation
GO:0071041	antisense RNA transcript catabolic process
GO:0006257	dUDP catabolic process
GO:0071610	chemokine (C-C motif) ligand 1 production
GO:0019439	aromatic compound catabolic process
GO:0097391	chemokine (C-X-C motif) ligand 13 production
GO:1902652	secondary alcohol metabolic process
GO:0010791	DNA double-strand break processing involved in repair via synthesis-dependent strand annealing
GO:0034964	box H/ACA snoRNA processing
GO:0016116	carotenoid metabolic process
GO:0140040	mitochondrial polycistronic RNA processing
GO:0032623	interleukin-2 production
GO:0006288	base-excision repair, DNA ligation
GO:0097292	XMP metabolic process
GO:0018416	nickel incorporation into iron-sulfur cluster via tris-L-cysteinyl L-cysteine persulfido bis-L-glutamato L-histidino nickel triiron disulfide trioxide
GO:0006256	UDP catabolic process
GO:0009232	riboflavin catabolic process
GO:0090638	phosphatidylcholine biosynthesis from phosphatidylethanolamine
GO:0046093	deoxycytidine biosynthetic process
GO:0019516	lactate oxidation
GO:0097389	chemokine (C-C motif) ligand 21 production
GO:0006768	biotin metabolic process
GO:0019859	thymine metabolic process
GO:0106005	RNA 5'-cap (guanine-N7)-methylation
GO:0009126	purine nucleoside monophosphate metabolic process
GO:0007258	JUN phosphorylation
GO:0009201	ribonucleoside triphosphate biosynthetic process
GO:0016124	xanthophyll catabolic process
GO:0015961	diadenosine polyphosphate catabolic process
GO:0034587	piRNA metabolic process
GO:0033584	tyrosine biosynthetic process from chorismate via L-arogenate
GO:1990443	peptidyl-threonine autophosphorylation
GO:0001124	transcription elongation from bacterial-type RNA polymerase promoter
GO:0036183	asperthecin catabolic process
GO:0042341	cyanogenic glycoside metabolic process
GO:0009101	glycoprotein biosynthetic process
GO:0009395	phospholipid catabolic process
GO:0061699	peptidyl-lysine deglutarylation
GO:0032610	interleukin-1 alpha production
GO:0046032	ADP catabolic process
GO:0018054	peptidyl-lysine biotinylation
GO:0019501	arsonoacetate catabolic process
GO:0019390	glucuronoside biosynthetic process
GO:0042773	ATP synthesis coupled electron transport
GO:0044725	chromatin reprogramming in the zygote
GO:0034720	histone H3-K4 demethylation
GO:0006117	acetaldehyde metabolic process
GO:0008205	ecdysone metabolic process
GO:0019950	SMT3-dependent protein catabolic process
GO:0019692	deoxyribose phosphate metabolic process
GO:0052175	metabolism by symbiont of host carbohydrate
GO:0006672	ceramide metabolic process
GO:0044394	protein malonylation
GO:0044249	cellular biosynthetic process
GO:1900756	protein processing in phagocytic vesicle
GO:0009059	macromolecule biosynthetic process
GO:0050763	depsipeptide biosynthetic process
GO:0006578	amino-acid betaine biosynthetic process
GO:0042040	metal incorporation into metallo-molybdopterin complex
GO:0019939	peptidyl-S-palmitoleyl-L-cysteine biosynthetic process from peptidyl-cysteine
GO:0000476	maturation of 4.5S rRNA
GO:1990108	protein linear deubiquitination
GO:0019346	transsulfuration
GO:1901775	mitomycin C metabolic process
GO:0032343	aldosterone catabolic process
GO:0019664	mixed acid fermentation
GO:0030214	hyaluronan catabolic process
GO:0036404	conversion of ds siRNA to ss siRNA
GO:1901366	funalenone biosynthetic process
GO:1901118	cephamycin C biosynthetic process
GO:0000464	endonucleolytic cleavage in ITS1 upstream of 5.8S rRNA from tricistronic rRNA transcript (SSU-rRNA, 5.8S rRNA, LSU-rRNA)
GO:0006638	neutral lipid metabolic process
GO:0071951	conversion of methionyl-tRNA to N-formyl-methionyl-tRNA
GO:0019479	L-alanine oxidation to D-lactate and ammonia
GO:2001122	maltoheptaose metabolic process
GO:0018126	protein hydroxylation
GO:0018911	1,2,4-trichlorobenzene metabolic process
GO:0061725	cytosolic lipolysis
GO:0019329	ammonia oxidation
GO:0034628	'de novo' NAD biosynthetic process from aspartate
GO:0032543	mitochondrial translation
GO:0006522	alanine metabolic process
GO:0050427	3'-phosphoadenosine 5'-phosphosulfate metabolic process
GO:0034770	histone H4-K20 methylation
GO:0022417	protein maturation by protein folding
GO:0046101	hypoxanthine biosynthetic process
GO:1900772	fumitremorgin B biosynthetic process
GO:1901936	beta-caryophyllene catabolic process
GO:0006045	N-acetylglucosamine biosynthetic process
GO:0061722	sulphoglycolysis
GO:1901336	lactone biosynthetic process
GO:0016105	triterpenoid catabolic process
GO:0000735	removal of nonhomologous ends
GO:0033015	tetrapyrrole catabolic process
GO:0009056	catabolic process
GO:1902375	nuclear tRNA 3'-trailer cleavage, endonucleolytic
GO:0035518	histone H2A monoubiquitination
GO:0046927	peptidyl-threonine racemization
GO:0032917	polyamine acetylation
GO:0032907	transforming growth factor beta3 production
GO:0045557	TRAIL receptor biosynthetic process
GO:0006311	meiotic gene conversion
GO:0010253	UDP-rhamnose biosynthetic process
GO:0046197	orcinol biosynthetic process
GO:0106074	aminoacyl-tRNA metabolism involved in translational fidelity
GO:0016102	diterpenoid biosynthetic process
GO:0032614	interleukin-11 production
GO:0034356	NAD biosynthesis via nicotinamide riboside salvage pathway
GO:0007254	JNK cascade
GO:0006046	N-acetylglucosamine catabolic process
GO:0072378	blood coagulation, fibrin clot formation
GO:0010395	rhamnogalacturonan I metabolic process
GO:0015941	pantothenate catabolic process
GO:1903252	hercynylcysteine sulfoxide metabolic process
GO:1990983	tRNA demethylation
GO:0043645	cephalosporin metabolic process
GO:0051359	peptide cross-linking via 2-imino-methionine 5-imidazolinone glycine
GO:0043097	pyrimidine nucleoside salvage
GO:0006728	pteridine biosynthetic process
GO:0002138	retinoic acid biosynthetic process
GO:0052699	ergothioneine biosynthetic process
GO:0006647	phosphatidyl-N-monomethylethanolamine biosynthetic process
GO:1901729	monensin A catabolic process
GO:0006391	transcription initiation from mitochondrial promoter
GO:0006777	Mo-molybdopterin cofactor biosynthetic process
GO:0042340	keratan sulfate catabolic process
GO:0042368	vitamin D biosynthetic process
GO:0019742	pentacyclic triterpenoid metabolic process
GO:0000024	maltose biosynthetic process
GO:0001510	RNA methylation
GO:0001182	promoter clearance from RNA polymerase I promoter
GO:0010679	cinnamic acid biosynthetic process involved in salicylic acid metabolism
GO:0043450	alkene biosynthetic process
GO:0006059	hexitol metabolic process
GO:0010397	apiogalacturonan metabolic process
GO:0009240	isopentenyl diphosphate biosynthetic process
GO:0071514	genetic imprinting
GO:0051762	sesquiterpene biosynthetic process
GO:0046475	glycerophospholipid catabolic process
GO:0000956	nuclear-transcribed mRNA catabolic process
GO:1901125	candicidin metabolic process
GO:0006354	DNA-templated transcription, elongation
GO:0043570	maintenance of DNA repeat elements
GO:1901808	capsanthin catabolic process
GO:1990355	L-methionine salvage from methionine sulphoxide
GO:0018278	N-terminal peptidyl-threonine deamination
GO:0042089	cytokine biosynthetic process
GO:0016117	carotenoid biosynthetic process
GO:0010189	vitamin E biosynthetic process
GO:0009779	noncyclic photosynthetic phosphorylation
GO:0072580	bacterial-type EF-P lysine modification
GO:1900611	F-9775A biosynthetic process
GO:0031070	intronic snoRNA processing
GO:0070383	DNA cytosine deamination
GO:0031145	anaphase-promoting complex-dependent catabolic process
GO:0072330	monocarboxylic acid biosynthetic process
GO:0046188	methane catabolic process
GO:0001692	histamine metabolic process
GO:0019307	mannose biosynthetic process
GO:1901360	organic cyclic compound metabolic process
GO:0018249	protein dehydration
GO:2000896	amylopectin metabolic process
GO:0016487	farnesol metabolic process
GO:0070638	pyridine nucleoside catabolic process
GO:1902634	1-phosphatidyl-1D-myo-inositol 4,5-bisphosphate catabolic process
GO:0008216	spermidine metabolic process
GO:0009718	anthocyanin-containing compound biosynthetic process
GO:0071891	N-terminal peptidyl-proline dimethylation involved in translation
GO:0050837	peptide cross-linking via L-cysteinyl-L-selenocysteine
GO:1901794	3-(3-hydroxyphenyl)propanoate catabolic process
GO:0042077	protein phosphate-linked glycosylation via serine
GO:0036065	fucosylation
GO:1900803	brevianamide F metabolic process
GO:0001325	formation of extrachromosomal circular DNA
GO:0002783	antifungal peptide biosynthetic process
GO:0097466	ubiquitin-dependent glycoprotein ERAD pathway
GO:0019470	4-hydroxyproline catabolic process
GO:0006490	oligosaccharide-lipid intermediate biosynthetic process
GO:0046213	methyl ethyl ketone catabolic process
GO:0006491	N-glycan processing
GO:0002143	tRNA wobble position uridine thiolation
GO:2001311	lysobisphosphatidic acid metabolic process
GO:0042760	very long-chain fatty acid catabolic process
GO:0018148	RNA-protein covalent cross-linking via peptidyl-tyrosine
GO:0046130	purine ribonucleoside catabolic process
GO:0035610	protein side chain deglutamylation
GO:0016134	saponin metabolic process
GO:0000165	MAPK cascade
GO:1900875	heptadec-1-ene biosynthetic process
GO:0042791	5S class rRNA transcription by RNA polymerase III
GO:0062112	fatty acid primary amide biosynthetic process
GO:0001695	histamine catabolic process
GO:0051160	L-xylitol catabolic process
GO:0008207	C21-steroid hormone metabolic process
GO:0042558	pteridine-containing compound metabolic process
GO:0033576	protein glycosylation in cytosol
GO:0071524	pyrrolysine biosynthetic process
GO:0046469	platelet activating factor metabolic process
GO:0001314	replication of extrachromosomal circular DNA involved in replicative cell aging
GO:0035825	homologous recombination
GO:0009822	alkaloid catabolic process
GO:0019454	L-cysteine catabolic process via cystine, using glutathione-cystine transhydrogenase
GO:0033494	ferulate metabolic process
GO:0016121	carotene catabolic process
GO:0018966	styrene metabolic process
GO:0019293	tyrosine biosynthetic process, by oxidation of phenylalanine
GO:0016112	polyterpenoid biosynthetic process
GO:0019260	1,2-dichloroethane catabolic process
GO:0033351	UDP-D-apiose metabolic process
GO:0070152	mitochondrial isoleucyl-tRNA aminoacylation
GO:0071031	nuclear mRNA surveillance of mRNA 3'-end processing
GO:0051923	sulfation
GO:0031367	N-terminal peptidyl-glutamine deamination
GO:0009186	deoxyribonucleoside diphosphate metabolic process
GO:0018415	iron incorporation into iron-sulfur cluster via tris-L-cysteinyl L-cysteine persulfido bis-L-glutamato L-histidino nickel triiron disulfide trioxide
GO:0046033	AMP metabolic process
GO:0070147	mitochondrial cysteinyl-tRNA aminoacylation
GO:0015954	pyrimidine ribonucleotide interconversion
GO:0002195	2-methylthio-N-6-(cis-hydroxy)isopentenyl adenosine-tRNA biosynthesis
GO:0006212	uracil catabolic process
GO:0070813	hydrogen sulfide metabolic process
GO:0006602	creatinine catabolic process
GO:0006433	prolyl-tRNA aminoacylation
GO:0019703	coenzyme A-peptidyl-cysteine covalent linking
GO:0006023	aminoglycan biosynthetic process
GO:2001123	maltoheptaose catabolic process
GO:0046340	diacylglycerol catabolic process
GO:1902755	sulfurated eukaryotic molybdenum cofactor(2-) metabolic process
GO:0085020	protein K6-linked ubiquitination
GO:0006646	phosphatidylethanolamine biosynthetic process
GO:0046483	heterocycle metabolic process
GO:0031161	phosphatidylinositol catabolic process
GO:0046366	allose biosynthetic process
GO:0062031	filamentous growth MAPK cascade
GO:0019335	3-methylquinoline catabolic process
GO:0042850	L-sorbose catabolic process
GO:0046141	corrin catabolic process
GO:0030213	hyaluronan biosynthetic process
GO:0046937	phytochelatin metabolic process
GO:0046226	coumarin catabolic process
GO:0031059	histone deacetylation at centromere
GO:1900609	F-9775A metabolic process
GO:0036071	N-glycan fucosylation
GO:0070709	RNA guanosine insertion
GO:0006397	mRNA processing
GO:0016486	peptide hormone processing
GO:0019758	glycosinolate biosynthetic process
GO:0010780	meiotic DNA double-strand break formation involved in reciprocal meiotic recombination
GO:0006701	progesterone biosynthetic process
GO:0018233	peptide cross-linking via 2'-(S-L-cysteinyl)-L-histidine
GO:0018013	N-terminal peptidyl-glycine methylation
GO:0009139	pyrimidine nucleoside diphosphate biosynthetic process
GO:0030495	bacteriochlorophyll catabolic process
GO:0006145	purine nucleobase catabolic process
GO:0006016	2-deoxyribose 1-phosphate biosynthetic process
GO:0019685	photosynthesis, dark reaction
GO:0018156	peptide cross-linking via (2S,3S,6R)-3-methyl-lanthionine
GO:0097092	polyacyltrehalose metabolic process
GO:0052416	metabolism by host of symbiont macromolecule
GO:0018931	naphthalene metabolic process
GO:2001292	codeine catabolic process
GO:0061698	protein deglutarylation
GO:0000738	DNA catabolic process, exonucleolytic
GO:0043641	novobiocin metabolic process
GO:0018242	protein O-linked glycosylation via serine
GO:0071047	polyadenylation-dependent mRNA catabolic process
GO:0018442	peptidyl-glutamic acid esterification
GO:0048291	isotype switching to IgG isotypes
GO:0030655	beta-lactam antibiotic catabolic process
GO:0051360	peptide cross-linking via L-asparagine 5-imidazolinone glycine
GO:0080156	mitochondrial mRNA modification
GO:0061709	reticulophagy
GO:0042037	peptidyl-histidine methylation, to form pros-methylhistidine
GO:0006528	asparagine metabolic process
GO:0043972	histone H3-K23 acetylation
GO:0009312	oligosaccharide biosynthetic process
GO:0034772	histone H4-K20 dimethylation
GO:0018195	peptidyl-arginine modification
GO:0046347	mannosamine biosynthetic process
GO:1901362	organic cyclic compound biosynthetic process
GO:1901745	prephenate(2-) metabolic process
GO:0048275	N-terminal peptidyl-arginine acetylation
GO:1900790	pseurotin A biosynthetic process
GO:0140066	peptidyl-lysine crotonylation
GO:0006603	phosphocreatine metabolic process
GO:0046357	galactarate biosynthetic process
GO:0030927	manganese incorporation into metallo-oxygen cluster via bis-L-aspartato tris-L-glutamato L-histidino calcium tetramanganese tetroxide
GO:0071999	extracellular polysaccharide catabolic process
GO:1990432	siRNA 3'-end processing
GO:0033324	choline biosynthetic process via N-monomethylethanolamine
GO:0019263	adamantanone catabolic process
GO:0050783	cocaine metabolic process
GO:0018872	arsonoacetate metabolic process
GO:0019681	acetyl-CoA assimilation pathway
GO:0061684	chaperone-mediated autophagy
GO:0018180	protein desulfurization
GO:1900994	(-)-secologanin biosynthetic process
GO:0019460	glutamine catabolic process to fumarate
GO:0061504	cyclic threonylcarbamoyladenosine biosynthetic process
GO:1900620	acetate ester biosynthetic process
GO:0070714	RNA guanosine-uridine insertion
GO:0018146	keratan sulfate biosynthetic process
GO:0055130	D-alanine catabolic process
GO:0006435	threonyl-tRNA aminoacylation
GO:0000394	RNA splicing, via endonucleolytic cleavage and ligation
GO:0071544	diphosphoinositol polyphosphate catabolic process
GO:0019599	(R)-4-hydroxymandelate catabolic process
GO:1901948	5alpha,9alpha,10beta-labda-8(20),13-dien-15-yl diphosphate catabolic process
GO:0035837	ergot alkaloid biosynthetic process
GO:0051363	peptidoglycan-protein cross-linking via L-alanyl-pentaglycyl-murein
GO:0009823	cytokinin catabolic process
GO:1901937	beta-caryophyllene biosynthetic process
GO:0018865	acrylonitrile metabolic process
GO:1901143	insulin catabolic process
GO:1901065	syringal lignin catabolic process
GO:0036525	protein deglycation
GO:0070184	mitochondrial tyrosyl-tRNA aminoacylation
GO:0006564	L-serine biosynthetic process
GO:0033400	trans-zeatin metabolic process
GO:0051725	protein de-ADP-ribosylation
GO:1903447	geraniol catabolic process
GO:0042034	peptidyl-L-lysine methyl ester biosynthetic process from peptidyl-lysine
GO:0071110	histone biotinylation
GO:0008203	cholesterol metabolic process
GO:1900635	heptadecane metabolic process
GO:0006034	cuticle chitin metabolic process
GO:0071616	acyl-CoA biosynthetic process
GO:0045339	farnesyl diphosphate catabolic process
GO:0019278	UDP-N-acetylgalactosamine catabolic process
GO:1901762	oxytetracycline catabolic process
GO:1990180	mitochondrial tRNA 3'-end processing
GO:1902922	poly(3-hydroxyvalerate) metabolic process
GO:0015952	purine deoxyribonucleotide interconversion
GO:1902292	cell cycle DNA replication initiation
GO:0019665	anaerobic amino acid catabolic process
GO:0033495	ferulate biosynthetic process
GO:0046385	deoxyribose phosphate biosynthetic process
GO:1901541	ent-pimara-8(14),15-diene biosynthetic process
GO:0000720	pyrimidine dimer repair by nucleotide-excision repair
GO:0046129	purine ribonucleoside biosynthetic process
GO:0042743	hydrogen peroxide metabolic process
GO:0006209	cytosine catabolic process
GO:0018360	protein-heme P460 linkage via heme P460-bis-L-cysteine-L-lysine
GO:0022616	DNA strand elongation
GO:0036235	acyl deglucuronidation
GO:0033509	glutamate catabolic process to propionate
GO:1901293	nucleoside phosphate biosynthetic process
GO:0009102	biotin biosynthetic process
GO:0016926	protein desumoylation
GO:0009258	10-formyltetrahydrofolate catabolic process
GO:0043483	anthocyanin biosynthetic process involved in anthocyanin accumulation in response to UV light
GO:2001301	lipoxin biosynthetic process
GO:0018003	peptidyl-lysine N6-acetylation
GO:0006009	glucose 1-phosphate phosphorylation
GO:1990092	calcium-dependent self proteolysis
GO:0034418	urate biosynthetic process
GO:0036001	'de novo' pyridoxal 5'-phosphate biosynthetic process
GO:0018901	2,4-dichlorophenoxyacetic acid metabolic process
GO:0090611	ubiquitin-independent protein catabolic process via the multivesicular body sorting pathway
GO:0042432	indole biosynthetic process
GO:0036451	cap mRNA methylation
GO:2001296	N(omega)-methyl-L-arginine metabolic process
GO:1901868	ecgonine methyl ester catabolic process
GO:0009085	lysine biosynthetic process
GO:1990505	mitotic DNA replication maintenance of fidelity
GO:0051202	phytochromobilin metabolic process
GO:0006569	tryptophan catabolic process
GO:0080179	1-methylguanosine metabolic process
GO:0010263	tricyclic triterpenoid biosynthetic process
GO:0006031	chitin biosynthetic process
GO:0006475	internal protein amino acid acetylation
GO:0046841	trisporic acid metabolic process
GO:0009110	vitamin biosynthetic process
GO:0032323	lipoate catabolic process
GO:0019261	1,4-dichlorobenzene catabolic process
GO:0010145	fructan metabolic process
GO:0035824	long tract gene conversion
GO:0070832	phosphatidylcholine biosynthesis from phosphoryl-ethanolamine via N-dimethylethanolamine phosphate and CDP-choline
GO:0010998	regulation of translational initiation by eIF2 alpha phosphorylation
GO:0097170	ADP-L-glycero-beta-D-manno-heptose metabolic process
GO:0015995	chlorophyll biosynthetic process
GO:0046348	amino sugar catabolic process
GO:1901910	adenosine 5'-(hexahydrogen pentaphosphate) metabolic process
GO:1901539	ent-pimara-8(14),15-diene metabolic process
GO:0071609	chemokine (C-C motif) ligand 5 production
GO:1901132	kanamycin catabolic process
GO:0000470	maturation of LSU-rRNA
GO:0046281	cinnamic acid catabolic process
GO:0034478	phosphatidylglycerol catabolic process
GO:0042796	snRNA transcription by RNA polymerase III
GO:0070536	protein K63-linked deubiquitination
GO:0052780	chitobiose metabolic process
GO:0019288	isopentenyl diphosphate biosynthetic process, methylerythritol 4-phosphate pathway
GO:0106230	protein depropionylation
GO:0018929	methyl fluoride metabolic process
GO:0032609	interferon-gamma production
GO:0052214	metabolism of substance in other organism involved in symbiotic interaction
GO:0052342	catabolism by organism of cell wall chitin in other organism involved in symbiotic interaction
GO:1901663	quinone biosynthetic process
GO:0043447	alkane biosynthetic process
GO:0009062	fatty acid catabolic process
GO:0046074	dTMP catabolic process
GO:0034965	intronic box C/D snoRNA processing
GO:0043687	post-translational protein modification
GO:0019360	nicotinamide nucleotide biosynthetic process from niacinamide
GO:0031148	DIF-1 biosynthetic process
GO:0018961	pentachlorophenol metabolic process
GO:0090122	cholesterol ester hydrolysis involved in cholesterol transport
GO:0033525	sinapate ester biosynthetic process
GO:0019510	S-adenosylhomocysteine catabolic process
GO:0031623	receptor internalization
GO:0019528	D-arabitol catabolic process to xylulose 5-phosphate
GO:0070156	mitochondrial phenylalanyl-tRNA aminoacylation
GO:0006515	protein quality control for misfolded or incompletely synthesized proteins
GO:0009082	branched-chain amino acid biosynthetic process
GO:0006513	protein monoubiquitination
GO:1901730	monensin A biosynthetic process
GO:0018033	protein C-terminal amidation
GO:0046061	dATP catabolic process
GO:0006105	succinate metabolic process
GO:0043693	monoterpene biosynthetic process
GO:0046054	dGMP metabolic process
GO:1901087	benzylpenicillin catabolic process
GO:0052803	imidazole-containing compound metabolic process
GO:0043387	mycotoxin catabolic process
GO:0018059	N-terminal peptidyl-serine deamination
GO:0019256	acrylonitrile catabolic process
GO:0034232	ascospore wall chitin catabolic process
GO:0071970	fungal-type cell wall (1->3)-beta-D-glucan biosynthetic process
GO:0006798	polyphosphate catabolic process
GO:0016125	sterol metabolic process
GO:0030652	peptide antibiotic catabolic process
GO:0042194	quinate biosynthetic process
GO:0006094	gluconeogenesis
GO:0018254	peptidyl-tyrosine adenylylation
GO:0006101	citrate metabolic process
GO:0070640	vitamin D3 metabolic process
GO:1900774	fumiquinazoline catabolic process
GO:0018165	peptidyl-tyrosine uridylylation
GO:1990486	anaerobic fatty acid catabolic process
GO:0036301	macrophage colony-stimulating factor production
GO:0019318	hexose metabolic process
GO:0019612	4-toluenecarboxylate catabolic process
GO:2001131	methane biosynthetic process from dimethyl sulfide
GO:1901814	astaxanthin catabolic process
GO:0046288	isoflavonoid catabolic process
GO:0009090	homoserine biosynthetic process
GO:0009073	aromatic amino acid family biosynthetic process
GO:0046349	amino sugar biosynthetic process
GO:0009246	enterobacterial common antigen biosynthetic process
GO:0010025	wax biosynthetic process
GO:0044271	cellular nitrogen compound biosynthetic process
GO:0061619	glycolytic process from mannose through fructose-6-phosphate
GO:0034037	purine ribonucleoside bisphosphate catabolic process
GO:0046184	aldehyde biosynthetic process
GO:1903192	sesquarterpene metabolic process
GO:0000950	branched-chain amino acid catabolic process to alcohol via Ehrlich pathway
GO:0046285	flavonoid phytoalexin metabolic process
GO:0046145	D-alanine family amino acid biosynthetic process
GO:0061612	galactose to glucose-1-phosphate metabolic process
GO:0046298	2,4-dichlorobenzoate catabolic process
GO:1901828	zeaxanthin bis(beta-D-glucoside) metabolic process
GO:0042181	ketone biosynthetic process
GO:1902330	synthesis of RNA primer involved in bacterial-type DNA replication
GO:0061679	Entner-Doudoroff pathway through gluconate
GO:0042360	vitamin E metabolic process
GO:0019673	GDP-mannose metabolic process
GO:0055086	nucleobase-containing small molecule metabolic process
GO:0043605	cellular amide catabolic process
GO:0019876	nylon catabolic process
GO:0046072	dTDP metabolic process
GO:0035977	protein deglycosylation involved in glycoprotein catabolic process
GO:0051157	arabitol catabolic process
GO:0052702	cellular modified histidine catabolic process
GO:0019270	aerobactin biosynthetic process
GO:0052178	metabolism by symbiont of host cell wall chitin
GO:0046271	phenylpropanoid catabolic process
GO:0035781	CD86 biosynthetic process
GO:0070879	fungal-type cell wall beta-glucan metabolic process
GO:0009313	oligosaccharide catabolic process
GO:1901934	bicyclogermacrene biosynthetic process
GO:0001816	cytokine production
GO:0061647	histone H3-K9 modification
GO:0033330	kaempferol O-glucoside biosynthetic process
GO:0046355	mannan catabolic process
GO:0050757	thymidylate synthase biosynthetic process
GO:0006157	deoxyadenosine catabolic process
GO:0019669	anaerobic glycine catabolic process
GO:1901148	gene expression involved in extracellular matrix organization
GO:0009200	deoxyribonucleoside triphosphate metabolic process
GO:0018106	peptidyl-histidine phosphorylation
GO:0019474	L-lysine catabolic process to acetyl-CoA
GO:0008653	lipopolysaccharide metabolic process
GO:0042190	vanillin catabolic process
GO:0043983	histone H4-K12 acetylation
GO:1990397	queuosine salvage
GO:0043112	receptor metabolic process
GO:0008299	isoprenoid biosynthetic process
GO:1902818	ethyl acetate metabolic process
GO:0106217	tRNA C3-cytosine methylation
GO:0005987	sucrose catabolic process
GO:0006295	nucleotide-excision repair, DNA incision, 3'-to lesion
GO:0070932	histone H3 deacetylation
GO:1900631	tridecane metabolic process
GO:0010416	arabinoxylan-containing compound metabolic process
GO:0046655	folic acid metabolic process
GO:0042186	o-xylene catabolic process
GO:0052574	UDP-galactose biosynthetic process
GO:0061571	TDP phosphorylation
GO:0034221	fungal-type cell wall chitin biosynthetic process
GO:0006296	nucleotide-excision repair, DNA incision, 5'-to lesion
GO:0043173	nucleotide salvage
GO:1902197	isovaleryl-CoA(4-) biosynthetic process
GO:0045493	xylan catabolic process
GO:0042844	glycol metabolic process
GO:0031366	N-terminal peptidyl-asparagine deamination
GO:0035247	peptidyl-arginine omega-N-methylation
GO:0009125	nucleoside monophosphate catabolic process
GO:0046900	tetrahydrofolylpolyglutamate metabolic process
GO:0018200	peptidyl-glutamic acid modification
GO:0046134	pyrimidine nucleoside biosynthetic process
GO:0000196	cell wall integrity MAPK cascade
GO:0002496	proteolysis associated with antigen processing and presentation
GO:0070223	sulfide oxidation, using sulfur dioxygenase
GO:0018151	peptide cross-linking via L-histidyl-L-tyrosine
GO:0019342	trypanothione biosynthetic process
GO:1990258	histone glutamine methylation
GO:0002128	tRNA nucleoside ribose methylation
GO:0034409	ascospore wall (1->3)-beta-D-glucan metabolic process
GO:0090410	malonate catabolic process
GO:0062172	lutein catabolic process
GO:0042574	retinal metabolic process
GO:0071592	nicotinic acid riboside biosynthetic process
GO:0002391	platelet activating factor production involved in inflammatory response
GO:0046951	ketone body biosynthetic process
GO:1900775	fumiquinazoline biosynthetic process
GO:0001516	prostaglandin biosynthetic process
GO:0019492	proline salvage
GO:0097056	selenocysteinyl-tRNA(Sec) biosynthetic process
GO:0006401	RNA catabolic process
GO:0071515	genetic imprinting at mating-type locus
GO:1900608	tensidol B biosynthetic process
GO:0019661	glucose catabolic process to lactate via pyruvate
GO:0031125	rRNA 3'-end processing
GO:1900575	emodin biosynthetic process
GO:0033153	T cell receptor V(D)J recombination
GO:1902360	conversion of ds siRNA to ss siRNA involved in chromatin silencing by small RNA
GO:0018969	thiocyanate metabolic process
GO:0046239	phthalate catabolic process
GO:1905003	picolinic acid metabolic process
GO:0046159	ocellus pigment catabolic process
GO:0035335	peptidyl-tyrosine dephosphorylation
GO:0052316	phytoalexin catabolic process
GO:0070409	carbamoyl phosphate biosynthetic process
GO:0018063	cytochrome c-heme linkage
GO:0006259	DNA metabolic process
GO:0046263	nitrotoluene catabolic process
GO:0032049	cardiolipin biosynthetic process
GO:1900868	sarcinapterin biosynthetic process
GO:0010430	fatty acid omega-oxidation
GO:0036352	histone H2A-K15 ubiquitination
GO:0042428	serotonin metabolic process
GO:0046190	aerobic phenol-containing compound biosynthetic process
GO:0019496	serine-isocitrate lyase pathway
GO:0045488	pectin metabolic process
GO:0045003	double-strand break repair via synthesis-dependent strand annealing
GO:0018297	protein-FAD linkage via 1'-(8alpha-FAD)-L-histidine
GO:1900616	emericellamide A catabolic process
GO:0044836	D-xylose fermentation
GO:0106225	peptidyl-lysine 2-hydroxyisobutyrylation
GO:0044038	cell wall macromolecule biosynthetic process
GO:0046368	GDP-L-fucose metabolic process
GO:1901686	glutathione derivative catabolic process
GO:0032261	purine nucleotide salvage
GO:0071140	resolution of mitotic recombination intermediates
GO:0070275	aerobic ammonia oxidation to nitrite via pyruvic oxime
GO:0009399	nitrogen fixation
GO:0061565	dAMP phosphorylation
GO:0110025	DNA strand resection involved in replication fork processing
GO:0009261	ribonucleotide catabolic process
GO:0051792	medium-chain fatty acid biosynthetic process
GO:0044814	glycolytic fermentation via PFL pathway
GO:2001134	methane biosynthetic process from carbon monoxide
GO:0071507	pheromone response MAPK cascade
GO:0071611	granulocyte colony-stimulating factor production
GO:0046375	K antigen metabolic process
GO:0032612	interleukin-1 production
GO:0051069	galactomannan metabolic process
GO:0002541	activation of plasma proteins involved in acute inflammatory response
GO:2001129	methane biosynthetic process from dimethylamine
GO:0009195	pyrimidine ribonucleoside diphosphate catabolic process
GO:0000951	methionine catabolic process to 3-methylthiopropanol
GO:0032800	receptor biosynthetic process
GO:1903603	thermospermine biosynthetic process
GO:1901107	granaticin metabolic process
GO:1901824	delta-carotene biosynthetic process
GO:0006506	GPI anchor biosynthetic process
GO:0046397	galacturonate catabolic process
GO:0042843	D-xylose catabolic process
GO:0044242	cellular lipid catabolic process
GO:0000486	cleavage between 5.8S rRNA and 2S rRNA of tetracistronic rRNA transcript (SSU-rRNA, 5.8S rRNA, 2S rRNA, LSU-rRNA)
GO:0044282	small molecule catabolic process
GO:0019296	coenzyme M metabolic process
GO:0002942	tRNA m2,2-guanine biosynthesis
GO:0019124	peptidyl-isoleucine racemization
GO:0000968	tRNA exon ligation
GO:0033070	ansamycin biosynthetic process
GO:0009163	nucleoside biosynthetic process
GO:0006743	ubiquinone metabolic process
GO:0019309	mannose catabolic process
GO:0052698	ergothioneine metabolic process
GO:0051164	L-xylitol metabolic process
GO:0044264	cellular polysaccharide metabolic process
GO:1901111	actinorhodin catabolic process
GO:1990164	histone H2A phosphorylation
GO:0071108	protein K48-linked deubiquitination
GO:0046506	sulfolipid biosynthetic process
GO:0097503	sialylation
GO:1900800	cspyrone B1 metabolic process
GO:0060818	inactivation of paternal X chromosome by genetic imprinting
GO:0097267	omega-hydroxylase P450 pathway
GO:0030209	dermatan sulfate catabolic process
GO:0052017	catabolism by symbiont of host xylan
GO:0042157	lipoprotein metabolic process
GO:0046448	tropane alkaloid metabolic process
GO:0006127	glycerophosphate shuttle
GO:0019281	L-methionine biosynthetic process from homoserine via O-succinyl-L-homoserine and cystathionine
GO:0019857	5-methylcytosine metabolic process
GO:0006248	CMP catabolic process
GO:1902321	methyl-branched fatty acid biosynthetic process
GO:0018213	peptidyl-valine modification
GO:0070484	dehydro-D-arabinono-1,4-lactone metabolic process
GO:0044262	cellular carbohydrate metabolic process
GO:1903654	phosphorylation of RNA polymerase II C-terminal domain serine 5 residues involved in positive regulation of transcription elongation from RNA polymerase II promoter
GO:1901617	organic hydroxy compound biosynthetic process
GO:0070159	mitochondrial threonyl-tRNA aminoacylation
GO:1903559	3-cyano-L-alanine catabolic process
GO:0052651	monoacylglycerol catabolic process
GO:0032631	interleukin-27 production
GO:0018257	peptidyl-lysine formylation
GO:0001507	acetylcholine catabolic process in synaptic cleft
GO:0019513	lactose catabolic process, using glucoside 3-dehydrogenase
GO:0019683	glyceraldehyde-3-phosphate catabolic process
GO:1901791	3-(2,3-dihydroxyphenyl)propanoate catabolic process
GO:0002049	pyoverdine biosynthetic process
GO:1903193	sesquarterpene biosynthetic process
GO:0042223	interleukin-3 biosynthetic process
GO:0042450	arginine biosynthetic process via ornithine
GO:0006399	tRNA metabolic process
GO:0110052	toxic metabolite repair
GO:0046901	tetrahydrofolylpolyglutamate biosynthetic process
GO:0016130	phytosteroid catabolic process
GO:0006368	transcription elongation from RNA polymerase II promoter
GO:0001514	selenocysteine incorporation
GO:0016576	histone dephosphorylation
GO:1901927	cadinene catabolic process
GO:0018919	gamma-1,2,3,4,5,6-hexachlorocyclohexane metabolic process
GO:1900874	heptadec-1-ene metabolic process
GO:0006378	mRNA polyadenylation
GO:0009304	tRNA transcription
GO:0044109	cellular alcohol catabolic process
GO:0006174	dADP phosphorylation
GO:0006213	pyrimidine nucleoside metabolic process
GO:0019285	glycine betaine biosynthetic process from choline
GO:0018412	protein O-glucuronidation
GO:0006585	dopamine biosynthetic process from tyrosine
GO:0042964	thioredoxin reduction
GO:1903509	liposaccharide metabolic process
GO:0042790	nucleolar large rRNA transcription by RNA polymerase I
GO:0046455	organosilicon catabolic process
GO:0006120	mitochondrial electron transport, NADH to ubiquinone
GO:1901833	all-trans-neoxanthin biosynthetic process
GO:0006418	tRNA aminoacylation for protein translation
GO:0019462	glutamine catabolic process to fumarate, using glutaminase
GO:0016133	brassinosteroid catabolic process
GO:0006308	DNA catabolic process
GO:0019461	glutamine catabolic process to fumarate, using glutamate synthase (NADPH)
GO:1901935	beta-caryophyllene metabolic process
GO:0052707	N-alpha,N-alpha,N-alpha-trimethyl-L-histidine biosynthesis from histidine
GO:0018045	C-terminal peptidyl-lysine amidation
GO:1900560	austinol biosynthetic process
GO:0016077	snoRNA catabolic process
GO:0018356	protein-phycobiliviolin linkage via S-phycobiliviolin-L-cysteine
GO:1901926	cadinene metabolic process
GO:0035629	N-terminal protein amino acid N-linked glycosylation
GO:0005976	polysaccharide metabolic process
GO:0017186	peptidyl-pyroglutamic acid biosynthetic process, using glutaminyl-peptide cyclotransferase
GO:0010394	homogalacturonan metabolic process
GO:1902969	mitotic DNA replication
GO:0045210	FasL biosynthetic process
GO:0031363	N-terminal protein amino acid deamination
GO:0051680	6-alpha-maltosylglucose biosynthetic process
GO:0006801	superoxide metabolic process
GO:0006546	glycine catabolic process
GO:0031365	N-terminal protein amino acid modification
GO:1903134	trehalose catabolic process involved in cellular response to stress
GO:0006779	porphyrin-containing compound biosynthetic process
GO:0006316	movement of group I intron
GO:1990294	peptidyl-threonine trans-autophosphorylation
GO:0046149	pigment catabolic process
GO:0035971	peptidyl-histidine dephosphorylation
GO:0018345	protein palmitoylation
GO:1901052	sarcosine metabolic process
GO:0010411	xyloglucan metabolic process
GO:0006185	dGDP biosynthetic process
GO:0043973	histone H3-K4 acetylation
GO:0042227	interleukin-7 biosynthetic process
GO:1901104	tetracenomycin C metabolic process
GO:0019631	quinate catabolic process
GO:0061704	glycolytic process from sucrose
GO:0033310	chlorophyll a catabolic process
GO:0009441	glycolate metabolic process
GO:0031388	organic acid phosphorylation
GO:2001300	lipoxin metabolic process
GO:1902859	propionyl-CoA catabolic process
GO:0034655	nucleobase-containing compound catabolic process
GO:0006285	base-excision repair, AP site formation
GO:0009263	deoxyribonucleotide biosynthetic process
GO:1902130	(+)-lariciresinol metabolic process
GO:0010129	anaerobic cyclohexane-1-carboxylate catabolic process
GO:0018917	fluorene metabolic process
GO:0019752	carboxylic acid metabolic process
GO:0048108	peptide cross-linking via 4-amino-3-isothiazolidinone
GO:0034207	steroid acetylation
GO:1902860	propionyl-CoA biosynthetic process
GO:0072631	interleukin-29 production
GO:0000969	tRNA exon ligation utilizing ATP as source of linkage phosphate
GO:0000954	methionine catabolic process to 3-methylthiopropanoate
GO:1900996	benzene catabolic process
GO:1901790	3-(2,3-dihydroxyphenyl)propanoate metabolic process
GO:0006719	juvenile hormone catabolic process
GO:1903229	xanthosine biosynthetic process
GO:0000453	enzyme-directed rRNA 2'-O-methylation
GO:0042842	D-xylose biosynthetic process
GO:1901728	monensin A metabolic process
GO:0018227	peptidyl-S-12-hydroxyfarnesyl-L-cysteine biosynthetic process from peptidyl-cysteine
GO:0006709	progesterone catabolic process
GO:1900539	fumonisin metabolic process
GO:0001717	conversion of seryl-tRNAsec to selenocys-tRNAsec
GO:0000483	endonucleolytic cleavage of tetracistronic rRNA transcript (SSU-rRNA, 5.8S rRNA, 2S rRNA, LSU-rRNA)
GO:0006479	protein methylation
GO:0046327	glycerol biosynthetic process from pyruvate
GO:1901768	carbapenem catabolic process
GO:0042192	methylmercury biosynthetic process
GO:0051767	nitric-oxide synthase biosynthetic process
GO:1901783	p-cumate biosynthetic process
GO:1990489	anaerobic pectin catabolic process
GO:1903448	geraniol biosynthetic process
GO:0052649	coenzyme gamma-F420-2 metabolic process
GO:0046430	non-phosphorylated glucose metabolic process
GO:0035513	oxidative RNA demethylation
GO:0046104	thymidine metabolic process
GO:0009113	purine nucleobase biosynthetic process
GO:0106148	4-hydroxyindole-3- carbonyl nitrile biosynthesis
GO:0042222	interleukin-1 biosynthetic process
GO:1901279	D-ribose 5-phosphate catabolic process
GO:0018109	peptidyl-arginine phosphorylation
GO:1901854	5,6,7,8-tetrahydrosarcinapterin catabolic process
GO:0050755	chemokine metabolic process
GO:0042228	interleukin-8 biosynthetic process
GO:0035836	ergot alkaloid metabolic process
GO:0006239	dCMP salvage
GO:0052786	alpha-linked polysaccharide catabolism to maltotriose
GO:1903604	cytochrome metabolic process
GO:0070734	histone H3-K27 methylation
GO:0046117	queuosine catabolic process
GO:1901361	organic cyclic compound catabolic process
GO:1990884	RNA acetylation
GO:0000373	Group II intron splicing
GO:2001118	tetrahydromethanopterin biosynthetic process
GO:0033260	nuclear DNA replication
GO:0042851	L-alanine metabolic process
GO:0009147	pyrimidine nucleoside triphosphate metabolic process
GO:0008334	histone mRNA metabolic process
GO:0016092	prenol catabolic process
GO:0018258	protein O-linked glycosylation via hydroxyproline
GO:0001995	norepinephrine-epinephrine catabolic process in blood stream
GO:1901069	guanosine-containing compound catabolic process
GO:0140447	cytokine precursor processing
GO:0033487	pelargonidin 3-O-glucoside biosynthetic process
GO:0042342	cyanogenic glycoside catabolic process
GO:0046168	glycerol-3-phosphate catabolic process
GO:0045558	TRAIL receptor 1 biosynthetic process
GO:0010816	calcitonin catabolic process
GO:0002562	somatic diversification of immune receptors via germline recombination within a single locus
GO:0006489	dolichyl diphosphate biosynthetic process
GO:0030203	glycosaminoglycan metabolic process
GO:0019801	cyclization of asparagine involved in intein-mediated protein splicing
GO:0019455	L-cysteine catabolic process via cystine, using cystine reductase
GO:0006383	transcription by RNA polymerase III
GO:0018977	1,1,1-trichloro-2,2-bis-(4-chlorophenyl)ethane metabolic process
GO:0000710	meiotic mismatch repair
GO:0030211	heparin catabolic process
GO:0030491	heteroduplex formation
GO:1900533	palmitic acid metabolic process
GO:1901013	3alpha(S)-strictosidine metabolic process
GO:0009396	folic acid-containing compound biosynthetic process
GO:1901743	2-deoxystreptamine catabolic process
GO:1903211	mitotic recombination involved in replication fork processing
GO:0042797	tRNA transcription by RNA polymerase III
GO:0016052	carbohydrate catabolic process
GO:0010781	meiotic DNA double-strand break formation involved in meiotic gene conversion
GO:0036047	peptidyl-lysine demalonylation
GO:0006210	thymine catabolic process
GO:0019449	L-cysteine catabolic process to hypotaurine
GO:1900576	gerfelin metabolic process
GO:0042737	drug catabolic process
GO:0018954	pentaerythritol tetranitrate metabolic process
GO:0010399	rhamnogalacturonan I backbone metabolic process
GO:0035780	CD80 biosynthetic process
GO:0006509	membrane protein ectodomain proteolysis
GO:0030310	poly-N-acetyllactosamine catabolic process
GO:0097510	base-excision repair, AP site formation via deaminated base removal
GO:0006668	sphinganine-1-phosphate metabolic process
GO:0045151	acetoin biosynthetic process
GO:0042396	phosphagen biosynthetic process
GO:0015979	photosynthesis
GO:0019567	arabinose biosynthetic process
GO:0062097	chemosynthesis
GO:0044037	multi-organism cell wall macromolecule metabolic process
GO:0033537	ajugose biosynthetic process using galactinol:raffinose galactosyltransferase
GO:0061921	peptidyl-lysine propionylation
GO:1900599	demethylkotanin biosynthetic process
GO:0000955	amino acid catabolic process via Ehrlich pathway
GO:0018405	protein-keratan sulfate linkage via keratan sulfate D-glucuronyl-D-galactosyl-D-galactosyl-D-xylosyl-L-threonine
GO:0044031	modification by symbiont of host protein by phosphorylation
GO:0046059	dAMP catabolic process
GO:0080110	sporopollenin biosynthetic process
GO:1900610	F-9775A catabolic process
GO:0006063	uronic acid metabolic process
GO:0046251	limonene catabolic process
GO:0042431	indole metabolic process
GO:0033346	asparagine catabolic process via 2-oxosuccinamate
GO:0044392	peptidyl-lysine malonylation
GO:0042540	hemoglobin catabolic process
GO:1902333	nuclear DNA replication DNA ligation
GO:0033323	choline biosynthetic process via CDP-choline
GO:0052645	F420-0 metabolic process
GO:0061633	transport-coupled glycolytic process through glucose-6-phosphate
GO:0050845	teichuronic acid biosynthetic process
GO:0009192	deoxyribonucleoside diphosphate catabolic process
GO:1904812	rRNA acetylation involved in maturation of SSU-rRNA
GO:0000967	rRNA 5'-end processing
[truncated: 4,459 more rows]

## Sheet: Table S3
ID	Description	Category
hsa00010	Glycolysis / Gluconeogenesis	Metabolism
hsa00030	Pentose phosphate pathway	Metabolism
hsa00620	Pyruvate metabolism	Metabolism
hsa00061	Fatty acid biosynthesis	Metabolism
hsa00062	Fatty acid elongation	Metabolism
hsa00071	Fatty acid degradation	Metabolism
hsa00072	Synthesis and degradation of ketone bodies	Metabolism
hsa00561	Glycerolipid metabolism	Metabolism
hsa00564	Glycerophospholipid metabolism	Metabolism
hsa00565	Ether lipid metabolism	Metabolism
hsa00600	Sphingolipid metabolism	Metabolism
hsa00590	Arachidonic acid metabolism	Metabolism
hsa00591	Linoleic acid metabolism	Metabolism
hsa00592	alpha-Linolenic acid metabolism	Metabolism
hsa01040	Biosynthesis of unsaturated fatty acids	Metabolism
hsa00230	Purine metabolism	Metabolism
hsa00240	Pyrimidine metabolism	Metabolism
hsa00250	Alanine, aspartate and glutamate metabolism	Metabolism
hsa00260	Glycine, serine and threonine metabolism	Metabolism
hsa00270	Cysteine and methionine metabolism	Metabolism
hsa00280	Valine, leucine and isoleucine degradation	Metabolism
hsa00290	Valine, leucine and isoleucine biosynthesis	Metabolism
hsa00310	Lysine degradation	Metabolism
hsa00220	Arginine biosynthesis	Metabolism
hsa00330	Arginine and proline metabolism	Metabolism
hsa00340	Histidine metabolism	Metabolism
hsa00350	Tyrosine metabolism	Metabolism
hsa00360	Phenylalanine metabolism	Metabolism
hsa00380	Tryptophan metabolism	Metabolism
hsa00400	Phenylalanine, tyrosine and tryptophan biosynthesis	Metabolism
hsa00410	beta-Alanine metabolism	Metabolism
hsa00471	D-Glutamine and D-glutamate metabolism	Metabolism
hsa00472	D-Arginine and D-ornithine metabolism	Metabolism
hsa00480	Glutathione metabolism	Metabolism
hsa00020	Citrate cycle (TCA cycle)	Metabolism
hsa00190	Oxidative phosphorylation	Metabolism
hsa04350	TGF-beta signaling pathway	Metabolism-signaling
hsa04390	Hippo signaling pathway	Metabolism-signaling
hsa03320	PPAR signaling pathway	Metabolism-signaling
hsa04066	HIF-1 signaling pathway	Metabolism-signaling
hsa04068	FoxO signaling pathway	Metabolism-signaling
hsa04024	cAMP signaling pathway	Metabolism-signaling
hsa04022	cGMP-PKG signaling pathway	Metabolism-signaling
hsa04151	PI3K-Akt signaling pathway	Metabolism-signaling
hsa04152	AMPK signaling pathway	Metabolism-signaling
hsa04150	mTOR signaling pathway	Metabolism-signaling
hsa04010	MAPK signaling pathway	Metabolism-signaling
hsa04340	Hedgehog signaling pathway	Metabolism-signaling

## Sheet: Table S4
p_val	avg_logFC	pct.1	pct.2	p_val_adj	Gene	DEGs in*	Cell Type
0	1.60139	0.615	0.192	0	IFITM1	COVID-19	B-naive
0	1.27401	0.876	0.678	0	KLF6	COVID-19	B-naive	*COVID-19, DEGs found both in mild and severe patients; S-specific, DEGs only found in severe patients; M-specific, DEGs only found in mild patients. The genes in COVID-19 group will appear twice, one of which is from mild group, and another one is from severe group.
0	1.15756	0.87	0.343	0	HLA-DRB5	COVID-19	B-naive
0	0.861118	0.967	0.861	0	TSC22D3	COVID-19	B-naive
0	-0.73178	0.906	0.997	0	MT-ND4	COVID-19	B-naive
0	-0.760679	0.981	0.999	0	MT-ATP6	COVID-19	B-naive
9.98242e-288	-0.473428	0.993	1	2.47095e-283	MT-CO1	COVID-19	B-naive
1.21021e-287	-0.567141	0.973	0.994	2.99565e-283	MT-CYB	COVID-19	B-naive
4.98421e-287	1.02833	0.737	0.444	1.23374e-282	PPP1R15A	COVID-19	B-naive
1.11044e-285	1.0778	0.405	0.047	2.74867e-281	IFI44L	M-specific	B-naive
1.13008e-268	0.844809	0.867	0.691	2.79728e-264	DUSP1	COVID-19	B-naive
1.56821e-262	0.822601	0.83	0.564	3.8818e-258	CD69	COVID-19	B-naive
6.85787e-248	0.921008	0.664	0.393	1.69753e-243	LY6E	COVID-19	B-naive
4.13712e-235	-0.486807	0.968	0.996	1.02406e-230	RPS11	COVID-19	B-naive
1.73563e-217	1.05636	0.368	0.051	4.29621e-213	HLA-DQA2	COVID-19	B-naive
2.57369e-191	-0.515881	0.853	0.95	6.37065e-187	RPS20	COVID-19	B-naive
5.79418e-180	0.920632	0.319	0.069	1.43423e-175	IFI6	M-specific	B-naive
6.66384e-166	-0.371099	0.979	0.992	1.6495e-161	RPL13A	COVID-19	B-naive
8.72147e-166	-0.363561	0.978	0.989	2.15883e-161	MT-ND1	COVID-19	B-naive
6.46454e-155	-0.509259	0.877	0.963	1.60017e-150	IGHM	COVID-19	B-naive
2.51971e-146	0.698516	0.503	0.256	6.23703e-142	ARL4A	M-specific	B-naive
1.15852e-144	0.634517	0.656	0.458	2.8677e-140	EIF1B	M-specific	B-naive
8.71409e-142	0.747554	0.476	0.202	2.157e-137	XAF1	M-specific	B-naive
5.99967e-141	0.388698	0.939	0.837	1.4851e-136	RPL36	COVID-19	B-naive
1.01601e-138	0.615535	0.207	0.015	2.51492e-134	IFITM3	COVID-19	B-naive
3.58402e-137	0.463443	0.912	0.75	8.87152e-133	FTH1	COVID-19	B-naive
3.60314e-131	-0.373671	0.903	0.979	8.91885e-127	MT-ND5	M-specific	B-naive
3.16978e-129	0.367568	0.944	0.855	7.84616e-125	RPL28	COVID-19	B-naive
1.7287e-128	0.865943	0.518	0.273	4.27906e-124	MYADM	M-specific	B-naive
4.61448e-128	-0.458037	0.799	0.918	1.14222e-123	RPL23	COVID-19	B-naive
3.16659e-126	0.596713	0.567	0.413	7.83825e-122	TRA2A	M-specific	B-naive
3.2056e-121	0.299048	0.98	0.942	7.93482e-117	FAU	COVID-19	B-naive
2.8475e-120	-0.3708	0.824	0.858	7.04841e-116	HLA-DQB1	M-specific	B-naive
2.86135e-119	0.556359	0.789	0.649	7.08271e-115	NFKBIA	M-specific	B-naive
6.40019e-119	0.557536	0.566	0.275	1.58424e-114	RPS4Y1	COVID-19	B-naive
8.41347e-117	0.547076	0.686	0.529	2.08259e-112	TUBA1A	M-specific	B-naive
2.16734e-116	-0.363959	0.955	0.972	5.36482e-112	MT-ND2	COVID-19	B-naive
4.5509e-109	0.32447	0.998	0.998	1.12648e-104	CD74	COVID-19	B-naive
1.90259e-108	0.429932	0.779	0.669	4.70949e-104	DAZAP2	COVID-19	B-naive
1.86082e-104	-0.645366	0.086	0.265	4.60609e-100	RNA18S5	COVID-19	B-naive
1.07792e-103	0.34991	0.952	0.948	2.66818e-99	HLA-C	COVID-19	B-naive
6.75304e-103	-0.773444	0.086	0.265	1.67158e-98	RNA28S5	COVID-19	B-naive
9.49874e-103	0.509622	0.931	0.824	2.35122e-98	RPL41	COVID-19	B-naive
1.15985e-102	0.628272	0.263	0.092	2.87097e-98	ISG15	M-specific	B-naive
2.82166e-102	-0.36401	0.996	0.993	6.98447e-98	MT-CO3	COVID-19	B-naive
9.08777e-101	0.28926	0.941	0.858	2.2495e-96	RPL30	COVID-19	B-naive
2.60373e-100	0.455354	0.81	0.689	6.44501e-96	TAGLN2	M-specific	B-naive
9.17025e-100	0.618214	0.418	0.254	2.26991e-95	WHAMM	M-specific	B-naive
3.37392e-99	-0.304683	0.914	0.967	8.35145e-95	RPL27A	COVID-19	B-naive
4.61629e-97	0.352095	0.972	0.933	1.14267e-92	EIF1	M-specific	B-naive
3.00818e-96	0.640884	0.429	0.288	7.44615e-92	IDS	M-specific	B-naive
4.85372e-96	0.30561	0.954	0.874	1.20144e-91	RPL39	COVID-19	B-naive
6.45879e-96	0.439799	0.632	0.582	1.59874e-91	SRSF10	M-specific	B-naive
3.50668e-95	-0.283745	0.934	0.966	8.68008e-91	RPL4	M-specific	B-naive
6.06622e-95	0.694812	0.251	0.115	1.50157e-90	ADGRE5	M-specific	B-naive
9.44105e-93	0.521819	0.51	0.392	2.33694e-88	UFC1	M-specific	B-naive
1.39525e-91	0.486557	0.676	0.556	3.45365e-87	TRA2B	M-specific	B-naive
4.5834e-91	0.554115	0.37	0.19	1.13453e-86	EIF2AK2	M-specific	B-naive
1.44826e-89	0.268778	0.981	0.948	3.58488e-85	RPS21	COVID-19	B-naive
4.71969e-89	0.508561	0.397	0.202	1.16827e-84	ATP6V0C	COVID-19	B-naive
6.32373e-89	0.5014	0.557	0.335	1.56531e-84	GABARAP	COVID-19	B-naive
2.52786e-88	0.537714	0.401	0.301	6.25722e-84	SNX9	M-specific	B-naive
1.06556e-86	-0.433039	0.644	0.823	2.63759e-82	IGHD	COVID-19	B-naive
1.18147e-86	-0.814514	0.086	0.264	2.92449e-82	MT-RNR1	COVID-19	B-naive
2.06365e-86	-0.886302	0.048	0.207	5.10815e-82	RPSAP58	COVID-19	B-naive
1.16495e-85	0.251659	0.96	0.912	2.88359e-81	RPS28	COVID-19	B-naive
1.15859e-84	-0.465474	0.112	0.309	2.86786e-80	XIST	COVID-19	B-naive
2.73817e-83	0.494841	0.336	0.2	6.77779e-79	VCPKMT	M-specific	B-naive
3.71356e-83	-0.299375	0.902	0.94	9.19217e-79	RPL7	M-specific	B-naive
1.31274e-82	0.496364	0.333	0.181	3.24944e-78	CA5B	M-specific	B-naive
3.44909e-82	0.500916	0.61	0.51	8.53752e-78	CD44	M-specific	B-naive
3.86092e-82	0.491461	0.403	0.271	9.55693e-78	RELB	M-specific	B-naive
6.03594e-82	-0.998745	0.075	0.243	1.49408e-77	GNB2L1	COVID-19	B-naive
9.1963e-82	-0.44236	0.517	0.739	2.27636e-77	ACTG1	M-specific	B-naive
9.94868e-82	0.456934	0.361	0.215	2.4626e-77	AKIRIN2	M-specific	B-naive
9.98136e-81	0.435261	0.621	0.461	2.47069e-76	MIF	COVID-19	B-naive
1.25002e-80	-1.08675	0.086	0.265	3.09418e-76	MT-RNR2	COVID-19	B-naive
3.97454e-80	0.262479	0.992	0.995	9.83818e-76	HLA-B	M-specific	B-naive
4.67345e-79	0.539691	0.275	0.132	1.15682e-74	GABPB1	M-specific	B-naive
2.21871e-78	0.436569	0.645	0.513	5.49196e-74	IQGAP1	M-specific	B-naive
2.06695e-77	0.505277	0.255	0.103	5.11633e-73	AAED1	M-specific	B-naive
5.47961e-77	-0.453743	0.594	0.716	1.35637e-72	RPS10	COVID-19	B-naive
6.12165e-77	0.411606	0.373	0.275	1.51529e-72	RCN2	M-specific	B-naive
2.03733e-76	0.410134	0.775	0.631	5.04299e-72	RPL36A	COVID-19	B-naive
4.95497e-76	0.446846	0.324	0.194	1.2265e-71	AC016831.7	M-specific	B-naive
1.09812e-73	0.364128	0.614	0.533	2.71817e-69	EIF5A	M-specific	B-naive
1.66304e-73	0.375912	0.61	0.497	4.11653e-69	RHOH	M-specific	B-naive
4.6117e-73	-0.798791	0.061	0.213	1.14153e-68	GLTSCR2	COVID-19	B-naive
1.03502e-72	0.361173	0.391	0.276	2.56198e-68	PET100	COVID-19	B-naive
2.25423e-72	0.453588	0.285	0.139	5.57989e-68	IRF7	COVID-19	B-naive
6.14431e-71	0.390312	0.313	0.19	1.5209e-66	PPP4R3B	M-specific	B-naive
2.33613e-70	0.390596	0.299	0.199	5.78262e-66	SRPRA	M-specific	B-naive
2.59196e-70	-0.848019	0.179	0.366	6.41588e-66	MTRNR2L8	COVID-19	B-naive
1.42461e-67	0.468766	0.873	0.8	3.52635e-63	JUN	M-specific	B-naive
7.60463e-67	0.36296	0.415	0.305	1.88238e-62	MAPK1IP1L	M-specific	B-naive
9.51744e-67	-0.276543	0.943	0.925	2.35585e-62	MT-ND3	M-specific	B-naive
1.10014e-66	0.381004	0.466	0.354	2.72317e-62	DRAP1	M-specific	B-naive
7.2036e-66	0.316281	0.781	0.706	1.78311e-61	UBB	M-specific	B-naive
1.44726e-63	0.364228	0.47	0.393	3.58239e-59	SQSTM1	M-specific	B-naive
4.41784e-63	0.455358	0.514	0.428	1.09355e-58	DDX21	M-specific	B-naive
7.38811e-63	0.362246	0.709	0.629	1.82878e-58	ISG20	M-specific	B-naive
2.5905e-62	0.440073	0.265	0.114	6.41225e-58	EPSTI1	M-specific	B-naive
7.39118e-62	0.32699	0.61	0.545	1.82954e-57	OST4	COVID-19	B-naive
1.94343e-61	0.390191	0.47	0.369	4.81058e-57	ZC3H15	M-specific	B-naive
2.70158e-61	0.326531	0.491	0.418	6.68722e-57	DBI	M-specific	B-naive
4.31901e-61	0.299465	0.416	0.349	1.06909e-56	ATP5ME	COVID-19	B-naive
5.73522e-61	0.352299	0.332	0.239	1.41964e-56	PCIF1	M-specific	B-naive
1.03172e-60	-0.279585	0.679	0.845	2.55383e-56	CD79B	M-specific	B-naive
2.488e-60	0.377382	0.591	0.476	6.15854e-56	IFITM2	COVID-19	B-naive
3.8551e-60	0.314711	0.842	0.703	9.54253e-56	ATP5F1E	COVID-19	B-naive
8.36658e-60	-0.359054	0.344	0.55	2.07098e-55	BCL11A	COVID-19	B-naive
1.21864e-59	0.455498	0.333	0.224	3.0165e-55	PELI1	M-specific	B-naive
2.21104e-59	0.324279	0.733	0.655	5.47298e-55	HMGN2	COVID-19	B-naive
6.04184e-59	0.378633	0.403	0.313	1.49554e-54	MAP3K8	M-specific	B-naive
1.33842e-58	0.338053	0.21	0.105	3.31298e-54	AC025159.1	M-specific	B-naive
4.12185e-58	0.392818	0.579	0.454	1.02028e-53	YPEL5	M-specific	B-naive
8.08317e-58	0.35395	0.207	0.11	2.00083e-53	ETFRF1	M-specific	B-naive
8.6223e-58	0.403554	0.273	0.163	2.13428e-53	RTCB	M-specific	B-naive
1.98801e-57	0.368538	0.303	0.194	4.92093e-53	MATR3.1	M-specific	B-naive
2.08055e-57	0.426195	0.326	0.176	5.14998e-53	MX1	M-specific	B-naive
3.05764e-57	0.427921	0.231	0.104	7.56857e-53	CFAP20	M-specific	B-naive
4.23386e-57	0.398731	0.337	0.228	1.04801e-52	VPS37B	M-specific	B-naive
2.84415e-55	0.310892	0.327	0.256	7.04012e-51	MPC2	M-specific	B-naive
1.48539e-54	0.278566	0.239	0.17	3.67678e-50	TENT2	M-specific	B-naive
2.11467e-54	0.270485	0.792	0.754	5.23443e-50	YWHAZ	M-specific	B-naive
5.87566e-54	-0.415308	0.157	0.322	1.4544e-49	TCOF1	COVID-19	B-naive
1.17631e-53	0.304699	0.665	0.593	2.91172e-49	PPDPF	M-specific	B-naive
5.29922e-53	0.387038	0.565	0.478	1.31172e-48	JMJD1C	M-specific	B-naive
6.30679e-53	0.392155	0.281	0.155	1.56112e-48	CAPN7	M-specific	B-naive
1.53225e-52	0.294952	0.736	0.664	3.79277e-48	RHOA	COVID-19	B-naive
9.72402e-52	0.268519	0.538	0.47	2.40699e-47	KRT10	M-specific	B-naive
1.96073e-51	0.296362	0.354	0.287	4.85339e-47	SELENOK	M-specific	B-naive
1.26359e-50	0.514552	0.343	0.255	3.12776e-46	CRIP1	M-specific	B-naive
5.16929e-50	0.318084	0.328	0.249	1.27955e-45	SNRPA1	M-specific	B-naive
7.35013e-50	0.389429	0.562	0.473	1.81938e-45	EMP3	M-specific	B-naive
1.01468e-49	0.316694	0.21	0.11	2.51163e-45	NUP58	M-specific	B-naive
1.09243e-49	0.298095	0.808	0.682	2.70409e-45	SARAF	M-specific	B-naive
1.20998e-49	0.291995	0.405	0.314	2.99507e-45	UQCRFS1	M-specific	B-naive
1.45135e-48	0.302778	0.222	0.137	3.59254e-44	CHIC2	M-specific	B-naive
1.49681e-48	-0.378482	0.477	0.65	3.70505e-44	PRKCB	COVID-19	B-naive
2.40366e-48	0.489734	0.812	0.693	5.94978e-44	RPS26	COVID-19	B-naive
2.53141e-48	0.32422	0.531	0.473	6.266e-44	DDX24	M-specific	B-naive
2.75163e-48	-0.342082	0.23	0.403	6.8111e-44	CD81	COVID-19	B-naive
6.41135e-48	0.287908	0.267	0.198	1.587e-43	SNHG9	M-specific	B-naive
7.15026e-48	0.250947	0.32	0.257	1.7699e-43	ATP5MD	COVID-19	B-naive
2.17844e-47	0.25855	0.489	0.425	5.3923e-43	ELOB	COVID-19	B-naive
7.52816e-47	-0.329373	0.38	0.563	1.86345e-42	STX7	M-specific	B-naive
9.94595e-47	0.252873	0.882	0.812	2.46192e-42	SERF2	COVID-19	B-naive
1.39101e-46	0.319094	0.46	0.341	3.44317e-42	GSTP1	COVID-19	B-naive
5.4225e-46	0.324888	0.627	0.478	1.34223e-41	FOS	M-specific	B-naive
8.89161e-46	0.297724	0.646	0.548	2.20094e-41	GAPDH	COVID-19	B-naive
1.02398e-45	0.299662	0.296	0.213	2.53466e-41	COX17	M-specific	B-naive
1.27156e-45	0.287306	0.607	0.556	3.1475e-41	CCNL1	M-specific	B-naive
1.28164e-45	0.26996	0.516	0.462	3.17243e-41	TCEA1	M-specific	B-naive
1.51715e-45	-0.260549	0.785	0.901	3.75541e-41	LTB	M-specific	B-naive
1.84618e-45	0.296701	0.278	0.209	4.56985e-41	TMEM131L	M-specific	B-naive
2.45085e-45	0.266654	0.309	0.233	6.06658e-41	NDUFS5	M-specific	B-naive
2.52099e-45	0.291211	0.286	0.219	6.24019e-41	YWHAE	M-specific	B-naive
2.68055e-44	0.265888	0.482	0.416	6.63516e-40	PPIB	COVID-19	B-naive
2.76119e-44	-0.301946	0.896	0.964	6.83478e-40	MS4A1	M-specific	B-naive
3.15835e-44	-0.29838	0.3	0.474	7.81786e-40	EVI2B	COVID-19	B-naive
4.98543e-44	0.254508	0.381	0.314	1.23404e-39	KRTCAP2	COVID-19	B-naive
7.14876e-44	0.264852	0.327	0.251	1.76953e-39	NDUFA3	COVID-19	B-naive
9.45914e-44	0.307213	0.334	0.267	2.34142e-39	WBP11	M-specific	B-naive
3.20509e-43	0.263615	0.551	0.474	7.93356e-39	NSD3	M-specific	B-naive
3.54632e-43	0.309984	0.271	0.188	8.77821e-39	MBNL2	M-specific	B-naive
6.47383e-43	-0.303549	0.183	0.336	1.60247e-38	POLR2J3.1	COVID-19	B-naive
1.01025e-42	0.260206	0.533	0.478	2.50068e-38	PRR13	COVID-19	B-naive
1.11141e-42	0.344445	0.441	0.281	2.75106e-38	NME2	COVID-19	B-naive
1.36429e-42	0.27714	0.81	0.78	3.37702e-38	RBM39	M-specific	B-naive
1.38506e-42	-0.349654	0.315	0.485	3.42843e-38	PARP1	M-specific	B-naive
2.9121e-42	0.326009	0.232	0.139	7.20833e-38	ZBP1	M-specific	B-naive
3.60433e-42	-0.364496	0.207	0.363	8.92179e-38	ARHGAP30	COVID-19	B-naive
4.15398e-42	-0.35817	0.272	0.433	1.02824e-37	FAM107B	COVID-19	B-naive
5.43415e-42	0.250918	0.589	0.524	1.34511e-37	EPC1	M-specific	B-naive
5.80983e-42	0.31165	0.242	0.147	1.43811e-37	ELMO1	M-specific	B-naive
8.11494e-42	-0.325071	0.307	0.476	2.00869e-37	CXXC5	M-specific	B-naive
1.73464e-41	-0.368797	0.248	0.4	4.29376e-37	RBM38	COVID-19	B-naive
2.19185e-41	0.375053	0.384	0.301	5.42548e-37	NFKBID	COVID-19	B-naive
2.64292e-41	0.33864	0.228	0.141	6.54201e-37	SAMD8	M-specific	B-naive
3.79692e-41	0.25061	0.546	0.489	9.39851e-37	TMEM243	M-specific	B-naive
8.48114e-41	0.368696	0.234	0.141	2.09934e-36	RPGR	M-specific	B-naive
1.07552e-40	-0.25702	0.177	0.322	2.66225e-36	USF2	COVID-19	B-naive
1.96246e-40	0.298325	0.454	0.384	4.85768e-36	TRIM22	M-specific	B-naive
2.45541e-40	0.286284	0.257	0.171	6.07788e-36	C19orf66	M-specific	B-naive
3.80041e-40	0.276895	0.353	0.286	9.40715e-36	BAX	COVID-19	B-naive
5.51133e-40	0.252998	0.617	0.562	1.36422e-35	C11orf58	M-specific	B-naive
5.91261e-40	-0.284894	0.131	0.265	1.46355e-35	MBD2	COVID-19	B-naive
6.98577e-40	-0.310311	0.207	0.359	1.72919e-35	MAP4K4	COVID-19	B-naive
1.33339e-39	0.287035	0.353	0.271	3.30053e-35	HSH2D	M-specific	B-naive
1.3782e-39	-0.278162	0.262	0.422	3.41146e-35	GNAI2	COVID-19	B-naive
6.22612e-39	0.284615	0.594	0.535	1.54115e-34	SAT1	M-specific	B-naive
6.79279e-39	-0.285126	0.194	0.341	1.68142e-34	NCK2	COVID-19	B-naive
1.4516e-38	0.256431	0.768	0.693	3.59315e-34	TMA7	COVID-19	B-naive
1.61198e-38	0.266737	0.263	0.218	3.99013e-34	CD24	COVID-19	B-naive
1.88013e-38	0.377607	0.246	0.141	4.65388e-34	TNFAIP3	M-specific	B-naive
2.70318e-38	0.280899	0.479	0.427	6.69117e-34	ADAR	M-specific	B-naive
2.91597e-38	-0.451004	0.474	0.416	7.21791e-34	IGKC	COVID-19	B-naive
1.54739e-37	0.261764	0.335	0.281	3.83025e-33	ATP2B1-AS1	M-specific	B-naive
2.28116e-37	0.281148	0.573	0.529	5.64656e-33	BCLAF1	M-specific	B-naive
5.72872e-37	0.314379	0.22	0.126	1.41803e-32	GNG2	M-specific	B-naive
1.59311e-36	-0.256933	0.114	0.232	3.94342e-32	MYC	M-specific	B-naive
2.05434e-36	0.268337	0.353	0.3	5.08511e-32	NOP58	M-specific	B-naive
3.56134e-36	0.25462	0.601	0.546	8.81539e-32	SNHG7	COVID-19	B-naive
6.09521e-36	-0.298539	0.205	0.349	1.50875e-31	KIAA0040	M-specific	B-naive
7.71441e-36	0.262494	0.444	0.376	1.90955e-31	AFF4	M-specific	B-naive
9.86136e-36	-0.260406	0.676	0.804	2.44098e-31	BANK1	COVID-19	B-naive
1.75063e-35	-0.278369	0.544	0.698	4.33332e-31	TCL1A	M-specific	B-naive
2.36248e-35	-0.295984	0.602	0.725	5.84786e-31	GNAS	COVID-19	B-naive
3.44973e-35	0.260728	0.216	0.149	8.53912e-31	SPPL2A	M-specific	B-naive
2.73769e-34	0.252815	0.243	0.181	6.77661e-30	AC243960.1	COVID-19	B-naive
1.13875e-33	0.274347	0.404	0.317	2.81874e-29	SBDS	M-specific	B-naive
1.24715e-33	-0.315616	0.264	0.411	3.08707e-29	ADD1	COVID-19	B-naive
3.16563e-33	-0.292244	0.323	0.473	7.83589e-29	HERPUD1	COVID-19	B-naive
1.04664e-32	-0.495762	0.278	0.398	2.59075e-28	MACF1	COVID-19	B-naive
1.08819e-32	0.264871	0.56	0.48	2.69359e-28	ELF1	M-specific	B-naive
1.40533e-32	-0.405555	0.328	0.469	3.47862e-28	LCP1	M-specific	B-naive
3.80439e-32	0.322366	0.241	0.156	9.41701e-28	NBPF26	M-specific	B-naive
3.9982e-32	0.281789	0.242	0.149	9.89675e-28	RCC1	M-specific	B-naive
1.23557e-31	-0.273372	0.121	0.235	3.05841e-27	KLF13	COVID-19	B-naive
2.47696e-31	0.263318	0.368	0.29	6.13121e-27	CNOT1	M-specific	B-naive
3.43833e-31	-0.316944	0.323	0.468	8.51089e-27	BOD1L1	COVID-19	B-naive
6.65508e-31	0.292636	0.457	0.327	1.64733e-26	POLD4	COVID-19	B-naive
2.31985e-30	-0.415632	0.193	0.315	5.74234e-26	SPTBN1	COVID-19	B-naive
2.53155e-30	0.258882	0.232	0.145	6.26634e-26	CSRNP1	M-specific	B-naive
1.51766e-29	0.274307	0.478	0.403	3.75667e-25	ATF7IP	M-specific	B-naive
1.648e-29	-0.451628	0.52	0.606	4.07929e-25	MT-ND6	M-specific	B-naive
2.99432e-29	-0.262883	0.119	0.228	7.41185e-25	CSNK1G2	COVID-19	B-naive
3.29365e-29	-0.262318	0.187	0.312	8.15277e-25	HDAC1	M-specific	B-naive
5.81578e-29	-0.419131	0.239	0.357	1.43958e-24	SETX	COVID-19	B-naive
7.11827e-29	-0.368636	0.494	0.618	1.76198e-24	IL4R	COVID-19	B-naive
1.02831e-28	-0.28229	0.182	0.304	2.54537e-24	USP7	COVID-19	B-naive
1.80145e-28	-0.408674	0.323	0.449	4.45914e-24	ETS1	COVID-19	B-naive
1.93738e-28	-0.269317	0.176	0.296	4.7956e-24	FGD2	M-specific	B-naive
3.2323e-28	0.254554	0.242	0.165	8.00092e-24	CWC25	M-specific	B-naive
1.04984e-27	-0.253033	0.562	0.698	2.59866e-23	DDX17	COVID-19	B-naive
1.10842e-27	-0.259149	0.353	0.493	2.74366e-23	BTG2	COVID-19	B-naive
4.09876e-27	0.330964	0.481	0.435	1.01457e-22	AHNAK	COVID-19	B-naive
5.6405e-27	-0.2982	0.258	0.387	1.39619e-22	STRBP	COVID-19	B-naive
1.76223e-26	0.27321	0.268	0.201	4.36205e-22	NFKBIZ	M-specific	B-naive
2.02181e-26	0.296751	0.325	0.256	5.00458e-22	GOLGB1	COVID-19	B-naive
3.65127e-26	-0.322465	0.226	0.348	9.03799e-22	TLN1	M-specific	B-naive
4.40228e-26	-0.276691	0.135	0.241	1.0897e-21	CTCF	COVID-19	B-naive
7.27408e-26	-0.280988	0.502	0.635	1.80055e-21	SWAP70	COVID-19	B-naive
1.19211e-24	-0.250326	0.288	0.414	2.95083e-20	FCRLA	M-specific	B-naive
6.25423e-24	-0.264658	0.75	0.849	1.54811e-19	PTPRC	COVID-19	B-naive
9.59232e-24	-0.320649	0.339	0.465	2.37439e-19	PLEKHA2	COVID-19	B-naive
1.96858e-22	-0.258841	0.256	0.373	4.87283e-18	P2RX5	M-specific	B-naive
2.3893e-22	-0.250304	0.314	0.437	5.91425e-18	ATM	M-specific	B-naive
7.09705e-20	-0.312825	0.3	0.409	1.75673e-15	SYK	COVID-19	B-naive
1.60304e-18	0.250952	0.326	0.247	3.96801e-14	TP53INP1	M-specific	B-naive
1.03353e-17	-0.26282	0.343	0.451	2.55831e-13	MSN	M-specific	B-naive
1.3851e-17	-0.26437	0.125	0.205	3.42855e-13	METTL7A	M-specific	B-naive
1.6137e-17	-0.253605	0.198	0.292	3.99439e-13	SNX22	M-specific	B-naive
1.97352e-17	-0.259747	0.129	0.211	4.88504e-13	MPRIP	COVID-19	B-naive
3.73122e-17	-0.257561	0.386	0.491	9.23589e-13	BPTF	COVID-19	B-naive
1.19063e-16	-0.484977	0.31	0.359	2.94718e-12	IGLC3	COVID-19	B-naive
3.77627e-16	-0.275459	0.277	0.376	9.34739e-12	KMT2A	COVID-19	B-naive
1.96715e-15	-0.25083	0.387	0.486	4.86928e-11	VPS13C	COVID-19	B-naive
2.65469e-12	-0.259454	0.404	0.489	6.57115e-08	MYH9	COVID-19	B-naive
5.13866e-12	-0.30461	0.16	0.222	1.27197e-07	SYNE2	COVID-19	B-naive
2.5758e-11	-0.262131	0.238	0.313	6.37587e-07	CHD4	COVID-19	B-naive
8.44591e-11	-0.478299	0.266	0.298	2.09062e-06	IGLC2	COVID-19	B-naive
1.17509e-10	-0.35695	0.174	0.237	2.90871e-06	TTN	COVID-19	B-naive
0	1.30311	0.797	0.343	0	HLA-DRB5	COVID-19	B-naive
0	1.07713	0.951	0.824	0	RPL41	COVID-19	B-naive
0	0.635538	0.923	0.735	0	MT-ND4L	S-specific	B-naive
0	0.52186	0.988	0.948	0	RPS21	COVID-19	B-naive
0	-0.519352	0.978	0.992	0	RPL13A	COVID-19	B-naive
0	-0.544247	0.961	0.996	0	RPS11	COVID-19	B-naive
0	-0.784452	0.737	0.95	0	RPS20	COVID-19	B-naive
0	-0.883469	0.971	0.999	0	MT-ATP6	COVID-19	B-naive
0	-0.900254	0.902	0.997	0	MT-ND4	COVID-19	B-naive
0	-1.04707	0.297	0.379	0	EEF1G	S-specific	B-naive
1.96891e-307	-0.69864	0.465	0.851	4.87363e-303	CCNI	S-specific	B-naive
1.46118e-293	0.525378	0.967	0.874	3.61685e-289	RPL39	COVID-19	B-naive
9.48283e-292	-0.856105	0.315	0.716	2.34729e-287	RPS10	COVID-19	B-naive
3.20483e-283	0.466943	0.979	0.965	7.93291e-279	RPLP0	S-specific	B-naive
3.04865e-271	0.460829	0.972	0.912	7.54632e-267	RPS28	COVID-19	B-naive
1.03949e-263	-0.460149	0.964	0.989	2.57306e-259	MT-ND1	COVID-19	B-naive
5.11337e-263	-0.504034	0.84	0.967	1.26571e-258	RPL27A	COVID-19	B-naive
8.12434e-259	0.883892	0.839	0.691	2.01102e-254	DUSP1	COVID-19	B-naive
4.20237e-256	0.459994	0.956	0.855	1.04021e-251	RPL28	COVID-19	B-naive
7.78528e-254	-0.405623	0.994	1	1.92709e-249	MT-CO1	COVID-19	B-naive
6.24078e-253	1.07608	0.369	0.053	1.54478e-248	S100A8	S-specific	B-naive
2.09516e-245	0.640513	0.96	0.891	5.18615e-241	ACTB	S-specific	B-naive
3.31422e-244	0.651043	0.869	0.6	8.20369e-240	MT-ATP8	S-specific	B-naive
4.58785e-239	0.578397	0.876	0.745	1.13563e-234	PFN1	S-specific	B-naive
1.27448e-238	0.467938	0.956	0.837	3.15473e-234	RPL36	COVID-19	B-naive
2.12998e-238	1.09223	0.366	0.051	5.27233e-234	HLA-DQA2	COVID-19	B-naive
7.04575e-238	-0.61817	0.727	0.918	1.74403e-233	RPL23	COVID-19	B-naive
7.46857e-227	-0.463199	0.977	0.994	1.8487e-222	MT-CYB	COVID-19	B-naive
9.27639e-225	0.988745	0.368	0.07	2.29618e-220	S100A9	S-specific	B-naive
6.02616e-224	0.939543	0.473	0.136	1.49166e-219	TAOK1	S-specific	B-naive
8.99966e-216	0.913293	0.47	0.192	2.22769e-211	IFITM1	COVID-19	B-naive
2.89386e-213	0.38582	0.992	0.967	7.16316e-209	RPLP1	S-specific	B-naive
1.37287e-212	0.385703	0.991	0.985	3.39826e-208	RPS19	S-specific	B-naive
9.35192e-204	0.675103	0.647	0.461	2.31488e-199	MIF	COVID-19	B-naive
8.68497e-202	0.756627	0.255	0.015	2.14979e-197	IFITM3	COVID-19	B-naive
2.8071e-198	0.601599	0.79	0.631	6.94842e-194	RPL36A	COVID-19	B-naive
1.94363e-196	0.382086	0.953	0.842	4.81106e-192	RPS15A	S-specific	B-naive
9.53811e-196	0.540825	0.927	0.861	2.36097e-191	TSC22D3	COVID-19	B-naive
4.62224e-195	1.41051	0.323	0.06	1.14414e-190	HBB	S-specific	B-naive
2.89239e-194	0.303944	1	0.998	7.15952e-190	CD74	COVID-19	B-naive
1.14012e-192	-0.408379	0.962	0.974	2.82214e-188	HLA-DRB1	S-specific	B-naive
5.50184e-192	0.37652	0.972	0.892	1.36187e-187	RPS24	S-specific	B-naive
9.76767e-192	0.670853	0.567	0.393	2.41779e-187	LY6E	COVID-19	B-naive
4.47977e-190	0.361245	0.952	0.858	1.10888e-185	RPL30	COVID-19	B-naive
7.15342e-190	-0.47828	0.999	1	1.77069e-185	MALAT1	S-specific	B-naive
7.36189e-188	-0.648896	0.558	0.823	1.82229e-183	IGHD	COVID-19	B-naive
2.56566e-186	0.348714	0.983	0.949	6.35078e-182	RPL32	S-specific	B-naive
5.86866e-186	0.398638	0.984	0.938	1.45267e-181	RPS27	S-specific	B-naive
3.04689e-185	-0.562324	0.062	0.309	7.54198e-181	XIST	COVID-19	B-naive
6.50859e-181	0.472494	0.9	0.807	1.61107e-176	CYBA	S-specific	B-naive
6.52911e-177	0.571801	0.678	0.548	1.61615e-172	GAPDH	COVID-19	B-naive
8.32902e-176	-0.579417	0.079	0.336	2.06168e-171	POLR2J3.1	COVID-19	B-naive
9.34107e-173	0.356914	0.989	0.971	2.31219e-168	TMSB10	S-specific	B-naive
4.96754e-170	0.318755	0.985	0.964	1.22962e-165	RPS13	S-specific	B-naive
8.21285e-163	-0.469931	0.181	0.474	2.03293e-158	EVI2B	COVID-19	B-naive
4.22352e-161	0.651215	0.717	0.564	1.04545e-156	CD69	COVID-19	B-naive
8.17961e-161	-0.717623	0.303	0.618	2.0247e-156	IL4R	COVID-19	B-naive
1.94655e-160	-0.585489	0.423	0.725	4.81828e-156	GNAS	COVID-19	B-naive
1.14864e-159	0.312641	0.993	0.98	2.84322e-155	RPS12	S-specific	B-naive
1.30175e-159	0.308469	0.99	0.978	3.22221e-155	RPL34	S-specific	B-naive
2.72169e-158	0.300309	0.986	0.942	6.73699e-154	FAU	COVID-19	B-naive
1.20644e-157	0.427536	0.581	0.507	2.98631e-153	COX6A1	S-specific	B-naive
7.8214e-156	-0.999206	0.397	0.564	1.93603e-151	JUND	S-specific	B-naive
1.7936e-155	-0.543432	0.475	0.768	4.43971e-151	EZR	S-specific	B-naive
1.09517e-154	-0.276309	0.597	0.526	2.71088e-150	PTPRCAP	S-specific	B-naive
1.26846e-153	0.329072	0.95	0.834	3.13981e-149	RPL29	S-specific	B-naive
1.39203e-153	0.29602	0.992	0.982	3.44569e-149	RPS8	S-specific	B-naive
5.65056e-153	-0.531719	0.434	0.727	1.39868e-148	PCBP2	S-specific	B-naive
1.93098e-152	0.36234	0.966	0.91	4.77976e-148	CD52	S-specific	B-naive
1.95005e-151	0.632072	0.584	0.335	4.82696e-147	GABARAP	COVID-19	B-naive
2.41947e-149	-1.61137	0.068	0.265	5.98892e-145	MT-RNR2	COVID-19	B-naive
1.01629e-148	-0.571975	0.343	0.65	2.51563e-144	PRKCB	COVID-19	B-naive
6.4691e-148	-0.439024	0.112	0.361	1.6013e-143	TMBIM4	S-specific	B-naive
3.10508e-146	0.467176	0.593	0.545	7.68601e-142	OST4	COVID-19	B-naive
2.66614e-144	-1.02932	0.068	0.265	6.5995e-140	RNA18S5	COVID-19	B-naive
1.71933e-143	0.466358	0.55	0.471	4.25585e-139	RPL22L1	S-specific	B-naive
2.17557e-143	0.422484	0.857	0.77	5.38518e-139	PPIA	S-specific	B-naive
4.51932e-143	0.288019	0.976	0.933	1.11867e-138	RPS15	S-specific	B-naive
1.87861e-141	-0.398674	0.93	0.972	4.65013e-137	MT-ND2	COVID-19	B-naive
2.12541e-141	0.525638	0.39	0.257	5.26102e-137	ATP5MD	COVID-19	B-naive
6.70242e-141	0.290498	0.982	0.95	1.65905e-136	RPL35A	S-specific	B-naive
1.40894e-139	0.475601	0.797	0.531	3.48756e-135	MTRNR2L12	S-specific	B-naive
2.82597e-138	-0.543766	0.193	0.468	6.99513e-134	BOD1L1	COVID-19	B-naive
4.92127e-136	-0.323834	0.944	0.967	1.21816e-131	HLA-DPB1	S-specific	B-naive
7.67834e-135	-0.559217	0.094	0.322	1.90062e-130	TCOF1	COVID-19	B-naive
2.7589e-134	-0.405473	0.88	0.981	6.82909e-130	HLA-E	S-specific	B-naive
6.09054e-134	0.324822	0.981	0.955	1.50759e-129	TMSB4X	S-specific	B-naive
6.47641e-134	0.453518	0.839	0.703	1.60311e-129	ATP5F1E	COVID-19	B-naive
1.00639e-133	-0.427131	0.381	0.674	2.49111e-129	STK4	S-specific	B-naive
1.18954e-131	-0.460979	0.699	0.87	2.94446e-127	CXCR4	S-specific	B-naive
2.31673e-131	0.373929	0.378	0.324	5.73459e-127	ATP5MF	S-specific	B-naive
6.34459e-131	0.382704	0.479	0.425	1.57048e-126	ELOB	COVID-19	B-naive
1.1291e-129	0.365082	0.682	0.632	2.79486e-125	SNX3	S-specific	B-naive
1.20534e-129	-0.593734	0.185	0.446	2.98357e-125	ANKRD11	S-specific	B-naive
1.44089e-129	0.362288	0.966	0.948	3.56664e-125	HLA-C	COVID-19	B-naive
2.01954e-129	0.495585	0.78	0.678	4.99898e-125	KLF6	COVID-19	B-naive
5.25516e-129	0.84112	0.282	0.12	1.30081e-124	STAG3	S-specific	B-naive
1.22291e-128	0.432592	0.488	0.416	3.02708e-124	PPIB	COVID-19	B-naive
2.57174e-127	0.59427	0.357	0.218	6.36582e-123	CD24	COVID-19	B-naive
5.77457e-127	0.40179	0.399	0.349	1.42938e-122	ATP5ME	COVID-19	B-naive
1.9552e-126	-0.445669	0.113	0.341	4.83971e-122	NCK2	COVID-19	B-naive
2.48022e-126	0.61756	0.555	0.275	6.1393e-122	RPS4Y1	COVID-19	B-naive
2.90857e-126	0.605205	0.502	0.281	7.19959e-122	NME2	COVID-19	B-naive
6.25004e-126	0.272027	0.969	0.911	1.54707e-121	RPL37	S-specific	B-naive
9.74839e-126	-0.509552	0.294	0.573	2.41302e-121	TNFRSF13C	S-specific	B-naive
2.83653e-125	-0.418677	0.241	0.51	7.02127e-121	VAMP2	S-specific	B-naive
7.08202e-125	-1.25269	0.067	0.264	1.75301e-120	MT-RNR1	COVID-19	B-naive
1.77822e-124	0.279523	0.98	0.939	4.40164e-120	RPL14	S-specific	B-naive
2.09838e-124	-0.419229	0.23	0.493	5.19411e-120	BTG2	COVID-19	B-naive
2.13965e-124	0.402454	0.358	0.287	5.29628e-120	ATP5PF	S-specific	B-naive
4.90501e-124	0.289967	0.957	0.878	1.21414e-119	RPS25	S-specific	B-naive
7.74468e-124	-0.461039	0.158	0.403	1.91704e-119	CD81	COVID-19	B-naive
2.51517e-122	0.412372	0.664	0.588	6.2258e-118	ANAPC16	S-specific	B-naive
3.70548e-121	-1.33271	0.068	0.265	9.17217e-117	RNA28S5	COVID-19	B-naive
4.80435e-121	0.48211	0.356	0.251	1.18922e-116	NDUFA3	COVID-19	B-naive
1.21964e-120	-0.971545	0.04	0.207	3.01898e-116	RPSAP58	COVID-19	B-naive
2.09676e-120	-1.13072	0.059	0.243	5.19011e-116	GNB2L1	COVID-19	B-naive
1.24073e-119	0.386979	0.884	0.812	3.07119e-115	SERF2	COVID-19	B-naive
1.6612e-119	-0.4095	0.106	0.322	4.11197e-115	USF2	COVID-19	B-naive
3.49165e-118	-0.418557	0.301	0.573	8.64288e-114	RPS17	S-specific	B-naive
4.65408e-118	0.25635	0.985	0.966	1.15202e-113	RPL18A	S-specific	B-naive
9.83249e-118	-0.56084	0.162	0.4	2.43384e-113	RBM38	COVID-19	B-naive
3.33149e-117	-0.4279	0.907	0.963	8.24643e-113	IGHM	COVID-19	B-naive
5.06284e-116	-0.416114	0.455	0.724	1.2532e-111	HLA-DMB	S-specific	B-naive
1.29794e-115	0.295652	0.559	0.549	3.21279e-111	COX6C	S-specific	B-naive
5.8129e-115	-0.958503	0.046	0.213	1.43887e-110	GLTSCR2	COVID-19	B-naive
6.32178e-115	-0.338382	0.104	0.309	1.56483e-110	CSNK2B	S-specific	B-naive
1.15656e-114	-0.379641	0.133	0.349	2.86284e-110	RBM5	S-specific	B-naive
7.36923e-114	0.360485	0.364	0.314	1.82411e-109	KRTCAP2	COVID-19	B-naive
1.7615e-113	0.264872	0.979	0.949	4.36023e-109	RPL12	S-specific	B-naive
2.38947e-113	-0.367334	0.203	0.443	5.91465e-109	PDE4B	S-specific	B-naive
2.76697e-113	-0.431584	0.411	0.681	6.84907e-109	PRRC2C	S-specific	B-naive
1.73812e-111	-0.43417	0.225	0.476	4.30237e-107	PRDM2	S-specific	B-naive
1.9057e-110	0.394362	0.697	0.644	4.71719e-106	MYL12A	S-specific	B-naive
2.52131e-110	0.313015	0.473	0.451	6.241e-106	ATP5F1D	S-specific	B-naive
2.0561e-109	-0.367103	0.216	0.454	5.08946e-105	C6orf48	S-specific	B-naive
1.0001e-108	-0.344423	0.098	0.295	2.47555e-104	ARPC4	S-specific	B-naive
1.55366e-108	0.554548	0.364	0.202	3.84577e-104	ATP6V0C	COVID-19	B-naive
1.83046e-108	0.364034	0.738	0.672	4.53093e-104	COMMD6	S-specific	B-naive
4.51189e-108	0.337244	0.39	0.35	1.11683e-103	TMEM258	S-specific	B-naive
1.1786e-107	0.472492	0.784	0.702	2.91739e-103	SH3BGRL3	S-specific	B-naive
5.69548e-107	0.480671	0.609	0.478	1.4098e-102	VIM	S-specific	B-naive
1.55316e-106	0.295074	0.361	0.345	3.84453e-102	ATP5MPL	S-specific	B-naive
1.58437e-106	-0.430772	0.235	0.482	3.9218e-102	ATP2B1	S-specific	B-naive
2.57538e-106	-0.513472	0.227	0.473	6.37483e-102	HERPUD1	COVID-19	B-naive
3.17573e-106	-0.438526	0.146	0.369	7.86089e-102	KLF3	S-specific	B-naive
3.87671e-106	-0.446606	0.381	0.642	9.59601e-102	SRRM2	S-specific	B-naive
8.60899e-106	0.307084	0.529	0.504	2.13098e-101	COX6B1	S-specific	B-naive
2.12185e-105	-0.402926	0.144	0.359	5.25221e-101	MAP4K4	COVID-19	B-naive
5.83515e-105	0.267079	0.552	0.558	1.44438e-100	SKP1	S-specific	B-naive
8.49241e-105	0.524651	0.316	0.181	2.10213e-100	AC243960.1	COVID-19	B-naive
1.34702e-104	0.375727	0.552	0.478	3.33428e-100	PRR13	COVID-19	B-naive
1.83456e-104	-0.457626	0.267	0.518	4.54109e-100	CD83	S-specific	B-naive
3.6688e-104	-0.399362	0.321	0.576	9.08139e-100	SCAF11	S-specific	B-naive
4.65775e-104	-0.365638	0.403	0.661	1.15293e-99	LYN	S-specific	B-naive
5.17275e-104	-0.446761	0.139	0.356	1.28041e-99	PCSK7	S-specific	B-naive
5.42613e-104	-0.353236	0.202	0.431	1.34313e-99	BAZ2A	S-specific	B-naive
1.56428e-103	-0.403188	0.115	0.319	3.87207e-99	RNASEK	S-specific	B-naive
1.89247e-103	-0.319343	0.277	0.517	4.68443e-99	DDX6	S-specific	B-naive
5.70591e-103	-0.335118	0.132	0.331	1.41238e-98	CDK13	S-specific	B-naive
2.13857e-102	0.343875	0.575	0.546	5.29361e-98	SNHG7	COVID-19	B-naive
4.78062e-102	-0.453126	0.106	0.304	1.18335e-97	USP7	COVID-19	B-naive
8.53062e-102	0.273328	0.464	0.466	2.11159e-97	ARL6IP4	S-specific	B-naive
1.45035e-101	0.473604	0.541	0.444	3.59005e-97	PPP1R15A	COVID-19	B-naive
6.16364e-101	-0.367268	0.115	0.313	1.52569e-96	PPP2R5C	S-specific	B-naive
1.17383e-100	-0.332425	0.307	0.552	2.90558e-96	THRAP3	S-specific	B-naive
1.70576e-100	-0.420448	0.205	0.434	4.22227e-96	DGKD	S-specific	B-naive
2.75425e-100	0.392635	0.374	0.294	6.81761e-96	ATP5IF1	S-specific	B-naive
4.1097e-100	0.282271	0.349	0.336	1.01727e-95	ATP5MC3	S-specific	B-naive
1.98713e-99	0.276841	0.505	0.489	4.91875e-95	COX5B	S-specific	B-naive
2.24149e-99	0.32077	0.492	0.452	5.54835e-95	UBL5	S-specific	B-naive
3.01388e-99	-0.299358	0.253	0.479	7.46025e-95	CLEC2D	S-specific	B-naive
4.0521e-99	-0.346207	0.345	0.591	1.00302e-94	ACTR2	S-specific	B-naive
4.66699e-99	0.294898	0.659	0.648	1.15522e-94	PSME1	S-specific	B-naive
6.94884e-99	0.329873	0.316	0.276	1.72005e-94	PET100	COVID-19	B-naive
2.65457e-98	0.275602	0.319	0.311	6.57085e-94	SEC61G	S-specific	B-naive
1.20773e-97	-0.376619	0.1	0.288	2.9895e-93	UBALD2	S-specific	B-naive
1.33119e-97	-0.252134	0.121	0.297	3.29508e-93	RICTOR	S-specific	B-naive
1.43238e-97	-1.12724	0.214	0.366	3.54557e-93	MTRNR2L8	COVID-19	B-naive
2.76199e-97	0.375855	0.673	0.582	6.83675e-93	RAC2	S-specific	B-naive
2.94735e-97	0.283514	0.313	0.302	7.29557e-93	C8orf59	S-specific	B-naive
2.00087e-96	-0.369112	0.262	0.497	4.95276e-92	ORAI2	S-specific	B-naive
2.34309e-96	-0.446972	0.365	0.611	5.79986e-92	ANKRD12	S-specific	B-naive
3.20025e-96	0.272651	0.923	0.75	7.92158e-92	FTH1	COVID-19	B-naive
3.4278e-96	-0.345171	0.056	0.211	8.48483e-92	ICOSLG	S-specific	B-naive
3.6295e-96	-0.2547	0.095	0.26	8.98411e-92	ARL6IP1	S-specific	B-naive
2.22563e-94	-0.427454	0.235	0.467	5.50911e-90	DDX3X	S-specific	B-naive
4.26975e-94	0.311176	0.643	0.6	1.05689e-89	SNRPD2	S-specific	B-naive
8.98734e-94	-0.381657	0.159	0.368	2.22464e-89	B4GALT1	S-specific	B-naive
1.97167e-93	0.35548	0.44	0.386	4.88047e-89	CHCHD10	S-specific	B-naive
2.6628e-93	-0.3908	0.34	0.584	6.59123e-89	PNN	S-specific	B-naive
3.43938e-93	-0.434065	0.359	0.603	8.5135e-89	SMAP2	S-specific	B-naive
8.18694e-93	-0.413507	0.21	0.433	2.02651e-88	FAM107B	COVID-19	B-naive
9.78672e-93	-0.304046	0.285	0.513	2.42251e-88	TCF4	S-specific	B-naive
1.71749e-92	0.367842	0.327	0.286	4.25131e-88	BAX	COVID-19	B-naive
2.33424e-92	-0.367164	0.052	0.206	5.77794e-88	GRASP	S-specific	B-naive
2.39769e-92	-0.404702	0.259	0.491	5.93501e-88	BPTF	COVID-19	B-naive
2.4292e-92	-0.369504	0.385	0.629	6.01299e-88	TAGAP	S-specific	B-naive
2.79408e-92	0.285891	0.688	0.664	6.91619e-88	RHOA	COVID-19	B-naive
3.38985e-92	-0.331227	0.079	0.247	8.39089e-88	TCP11L2	S-specific	B-naive
3.43743e-92	0.348504	0.411	0.359	8.50868e-88	UQCR10	S-specific	B-naive
5.84983e-92	-0.420835	0.27	0.504	1.44801e-87	HNRNPH1	S-specific	B-naive
6.23007e-92	-0.34756	0.206	0.422	1.54213e-87	GNAI2	COVID-19	B-naive
7.27914e-92	0.30265	0.4	0.375	1.8018e-87	TBCA	S-specific	B-naive
1.49412e-91	-0.414017	0.366	0.609	3.69838e-87	MYCBP2	S-specific	B-naive
1.71903e-91	0.293303	0.427	0.417	4.25513e-87	GPX4	S-specific	B-naive
5.72457e-91	0.361185	0.391	0.325	1.417e-86	PSME2	S-specific	B-naive
5.97789e-91	-0.401543	0.139	0.339	1.47971e-86	MKNK2	S-specific	B-naive
6.13002e-91	-0.334301	0.467	0.706	1.51736e-86	SMCHD1	S-specific	B-naive
7.00111e-91	0.39302	0.301	0.216	1.73299e-86	POLR2L	S-specific	B-naive
9.94941e-91	0.335491	0.344	0.289	2.46278e-86	NDUFB2	S-specific	B-naive
1.09549e-90	-0.275184	0.227	0.433	2.71166e-86	SNX29	S-specific	B-naive
2.99911e-90	-0.325505	0.197	0.408	7.42369e-86	PTPN1	S-specific	B-naive
3.26744e-90	-0.337618	0.148	0.345	8.08789e-86	HMGB2	S-specific	B-naive
5.03897e-90	0.334853	0.75	0.672	1.2473e-85	ATP5MC2	S-specific	B-naive
2.53784e-89	-0.342031	0.088	0.26	6.28192e-85	HEBP2	S-specific	B-naive
3.62342e-89	-0.35298	0.092	0.265	8.96905e-85	MBD2	COVID-19	B-naive
5.97488e-89	0.319311	0.735	0.693	1.47896e-84	TMA7	COVID-19	B-naive
1.29594e-88	-0.869019	0.462	0.416	3.20783e-84	IGKC	COVID-19	B-naive
1.46068e-88	0.262427	0.955	0.897	3.61561e-84	RPL22	S-specific	B-naive
1.53508e-88	-0.345151	0.26	0.484	3.79978e-84	MDM4	S-specific	B-naive
3.13113e-88	-0.275217	0.365	0.593	7.75049e-84	MTPN	S-specific	B-naive
1.5611e-87	-0.352617	0.989	0.993	3.86419e-83	MT-CO3	COVID-19	B-naive
1.75836e-87	0.256768	0.29	0.275	4.35246e-83	PRELID1	S-specific	B-naive
2.89796e-87	0.341494	0.393	0.324	7.17331e-83	NDUFB9	S-specific	B-naive
2.99086e-87	-0.270841	0.056	0.202	7.40328e-83	NDUFB8	S-specific	B-naive
5.16281e-87	-0.268945	0.205	0.401	1.27795e-82	SSH2	S-specific	B-naive
1.04668e-86	0.310112	0.513	0.483	2.59085e-82	SELENOH	S-specific	B-naive
1.89841e-86	0.341974	0.279	0.214	4.69913e-82	ATP5PD	S-specific	B-naive
2.84287e-86	0.270028	0.268	0.243	7.03695e-82	ATP5F1C	S-specific	B-naive
4.14967e-86	-0.529356	0.277	0.502	1.02717e-81	IRF1	S-specific	B-naive
7.00112e-86	0.261217	0.669	0.669	1.73299e-81	DAZAP2	COVID-19	B-naive
8.9307e-86	0.292378	0.38	0.355	2.21062e-81	NT5C	S-specific	B-naive
1.25898e-85	0.30655	0.685	0.641	3.11636e-81	ATP5MG	S-specific	B-naive
2.32237e-85	-0.281229	0.25	0.456	5.74857e-81	CYTH1	S-specific	B-naive
3.18266e-85	-0.310049	0.085	0.246	7.87804e-81	ACBD3	S-specific	B-naive
4.71933e-85	-0.341499	0.195	0.399	1.16818e-80	BCL7A	S-specific	B-naive
4.97973e-85	-0.46162	0.172	0.376	1.23263e-80	KMT2A	COVID-19	B-naive
1.58486e-84	-0.319385	0.323	0.55	3.923e-80	BCL11A	COVID-19	B-naive
2.84881e-84	0.302181	0.234	0.191	7.05166e-80	TOMM5	S-specific	B-naive
3.45663e-84	-0.300434	0.28	0.495	8.5562e-80	EIF5	S-specific	B-naive
3.53557e-84	0.365257	0.563	0.48	8.7516e-80	CLIC1	S-specific	B-naive
4.78157e-84	-0.293041	0.221	0.422	1.18358e-79	INPP5D	S-specific	B-naive
7.06044e-84	-0.251036	0.289	0.5	1.74767e-79	TCF25	S-specific	B-naive
9.91154e-84	-0.321018	0.177	0.373	2.4534e-79	BRD4	S-specific	B-naive
1.02891e-83	-0.253323	0.138	0.311	2.54685e-79	IL2RG	S-specific	B-naive
1.34539e-83	-0.301387	0.185	0.379	3.33024e-79	ATF4	S-specific	B-naive
4.18895e-83	0.320314	0.355	0.31	1.03689e-78	FKBP1A	S-specific	B-naive
5.20158e-83	0.257199	0.531	0.533	1.28755e-78	LSM7	S-specific	B-naive
5.35144e-83	-0.311015	0.205	0.402	1.32464e-78	RSF1	S-specific	B-naive
4.50834e-82	0.416817	0.432	0.344	1.11595e-77	S100A6	S-specific	B-naive
9.55041e-82	-0.355158	0.586	0.793	2.36401e-77	FOXP1	S-specific	B-naive
1.32255e-81	0.283896	0.364	0.335	3.27371e-77	GNG5	S-specific	B-naive
2.13817e-81	-0.345072	0.226	0.434	5.29261e-77	ARID1B	S-specific	B-naive
2.66448e-81	0.25559	0.81	0.801	6.59539e-77	CFL1	S-specific	B-naive
2.85624e-81	-0.317312	0.307	0.522	7.07005e-77	TNRC6B	S-specific	B-naive
7.5066e-81	0.279407	0.619	0.601	1.85811e-76	PCBP1	S-specific	B-naive
7.62591e-81	-0.367344	0.204	0.406	1.88764e-76	NKTR	S-specific	B-naive
9.2106e-81	-0.327521	0.124	0.301	2.2799e-76	CSNK1D	S-specific	B-naive
1.00493e-80	-0.341701	0.549	0.763	2.4875e-76	RCSD1	S-specific	B-naive
1.04569e-80	-0.255131	0.223	0.414	2.58839e-76	TPD52	S-specific	B-naive
2.44036e-80	0.52367	0.292	0.168	6.04062e-76	S100A4	S-specific	B-naive
7.76712e-80	0.286684	0.271	0.233	1.92259e-75	FAAP20	S-specific	B-naive
9.76977e-80	0.279156	0.433	0.414	2.41831e-75	LAMTOR4	S-specific	B-naive
1.6183e-79	-0.271795	0.171	0.35	4.00578e-75	RAB30	S-specific	B-naive
1.85502e-79	-0.335764	0.067	0.214	4.59172e-75	IER5	S-specific	B-naive
2.1845e-79	-0.276468	0.255	0.455	5.40729e-75	NCOA3	S-specific	B-naive
2.47946e-79	0.272363	0.451	0.422	6.1374e-75	PPP1CA	S-specific	B-naive
3.27876e-79	0.267251	0.26	0.232	8.11591e-75	ATP5MC1	S-specific	B-naive
3.85989e-79	0.273955	0.227	0.19	9.55439e-75	SEM1	S-specific	B-naive
5.3199e-79	-0.288301	0.126	0.293	1.31684e-74	ARHGAP25	S-specific	B-naive
7.961e-79	-0.289935	0.194	0.384	1.97059e-74	YPEL3	S-specific	B-naive
1.20386e-78	-0.294507	0.479	0.698	2.97993e-74	DDX17	COVID-19	B-naive
1.31365e-78	0.301547	0.381	0.332	3.25167e-74	TRAPPC1	S-specific	B-naive
1.45366e-78	-0.251296	0.209	0.392	3.59825e-74	MIS18BP1	S-specific	B-naive
6.86286e-78	-0.331366	0.414	0.635	1.69876e-73	SWAP70	COVID-19	B-naive
1.37549e-77	-0.274912	0.073	0.213	3.40475e-73	DDX39B	S-specific	B-naive
3.18742e-77	-0.309348	0.075	0.224	7.88982e-73	RFTN1	S-specific	B-naive
3.39622e-77	-0.414534	0.773	0.649	8.40667e-73	RPL17	S-specific	B-naive
9.29865e-77	-0.292145	0.599	0.804	2.3017e-72	BANK1	COVID-19	B-naive
1.03407e-76	0.291389	0.273	0.234	2.55963e-72	MRPL52	S-specific	B-naive
1.2685e-76	-0.299622	0.214	0.408	3.13992e-72	RSRC2	S-specific	B-naive
3.22669e-76	0.2763	0.249	0.209	7.98702e-72	PYURF	S-specific	B-naive
7.29763e-76	0.322869	0.27	0.216	1.80638e-71	REX1BD	S-specific	B-naive
1.67015e-75	0.345554	0.405	0.341	4.13413e-71	GSTP1	COVID-19	B-naive
5.10745e-75	0.326462	0.231	0.186	1.26425e-70	AC025164.1	S-specific	B-naive
1.82307e-74	-0.251299	0.139	0.302	4.51265e-70	PJA2	S-specific	B-naive
3.22828e-74	-0.346865	0.079	0.228	7.99097e-70	CSNK1G2	COVID-19	B-naive
3.36864e-74	0.273413	0.663	0.655	8.3384e-70	HMGN2	COVID-19	B-naive
3.5145e-74	-0.301441	0.084	0.231	8.69945e-70	FAM214A	S-specific	B-naive
8.91574e-74	-0.273487	0.195	0.372	2.20691e-69	PCM1	S-specific	B-naive
1.02042e-73	-0.278375	0.168	0.341	2.52584e-69	YY1	S-specific	B-naive
3.16833e-73	-0.322546	0.354	0.568	7.84256e-69	TAF1D	S-specific	B-naive
3.87395e-73	-0.43137	0.137	0.313	9.58919e-69	CHD4	COVID-19	B-naive
7.51207e-73	0.376391	0.364	0.28	1.85946e-68	CALHM6	S-specific	B-naive
1.24655e-72	0.373512	0.526	0.442	3.08559e-68	VPREB3	S-specific	B-naive
1.56644e-72	-0.259644	0.308	0.51	3.8774e-68	RBM25	S-specific	B-naive
2.29914e-72	-0.278571	0.234	0.422	5.69107e-68	FNBP1	S-specific	B-naive
6.64614e-72	0.250423	0.229	0.2	1.64512e-67	STUB1	S-specific	B-naive
7.12636e-72	-0.277213	0.44	0.649	1.76399e-67	JAK1	S-specific	B-naive
8.50713e-72	0.255942	0.26	0.249	2.10577e-67	HMGN3	S-specific	B-naive
1.10641e-71	0.30188	0.519	0.476	2.73869e-67	IFITM2	COVID-19	B-naive
1.23631e-71	-0.269374	0.778	0.921	3.06024e-67	DDX5	S-specific	B-naive
2.22557e-71	-0.317573	0.451	0.665	5.50894e-67	REL	S-specific	B-naive
2.22637e-71	-0.263009	0.169	0.34	5.51092e-67	CYLD	S-specific	B-naive
3.36238e-71	0.299169	0.289	0.241	8.3229e-67	NHP2	S-specific	B-naive
5.0453e-71	-0.364945	0.14	0.313	1.24886e-66	CHD7	S-specific	B-naive
8.42441e-71	0.358003	0.303	0.25	2.08529e-66	RNASE6	S-specific	B-naive
8.99115e-71	-0.286479	0.204	0.386	2.22558e-66	WAC	S-specific	B-naive
9.31433e-71	-0.270997	0.45	0.661	2.30558e-66	KMT2E	S-specific	B-naive
1.55271e-70	0.266786	0.359	0.33	3.84343e-66	PRDX5	S-specific	B-naive
4.5561e-70	0.296649	0.273	0.228	1.12777e-65	ROMO1	S-specific	B-naive
7.16181e-70	-0.318841	0.193	0.375	1.77276e-65	IER2	S-specific	B-naive
7.84534e-70	-0.258302	0.142	0.303	1.94196e-65	ARID4A	S-specific	B-naive
1.60613e-69	-0.3131	0.26	0.454	3.97565e-65	PTP4A2	S-specific	B-naive
2.45602e-69	-0.403339	0.265	0.465	6.0794e-65	PLEKHA2	COVID-19	B-naive
3.31711e-69	-0.282409	0.191	0.37	8.21084e-65	FAM133B	S-specific	B-naive
4.77442e-69	-0.261609	0.141	0.298	1.18181e-64	GOLGA4	S-specific	B-naive
4.77685e-69	-0.280229	0.089	0.23	1.18241e-64	SPOCK2	S-specific	B-naive
6.47144e-69	-0.301313	0.134	0.294	1.60187e-64	KAT6A	S-specific	B-naive
8.23472e-69	-0.301889	0.462	0.671	2.03834e-64	NAP1L1	S-specific	B-naive
1.44434e-68	0.300539	0.562	0.507	3.57517e-64	CNN2	S-specific	B-naive
1.45838e-68	-0.275169	0.262	0.451	3.60993e-64	APLP2	S-specific	B-naive
1.87526e-68	-0.378628	0.113	0.271	4.64183e-64	CREBBP	S-specific	B-naive
2.19024e-68	0.26257	0.935	0.887	5.4215e-64	EEF1B2	S-specific	B-naive
5.10732e-68	0.289906	0.323	0.271	1.26422e-63	PSMB10	S-specific	B-naive
6.57485e-68	-0.307772	0.331	0.535	1.62747e-63	ARID4B	S-specific	B-naive
8.12041e-68	-0.387857	0.261	0.456	2.01005e-63	UTRN	S-specific	B-naive
9.20308e-68	-0.253673	0.214	0.39	2.27804e-63	TRIM38	S-specific	B-naive
2.0063e-67	-0.299756	0.182	0.358	4.96619e-63	CREBRF	S-specific	B-naive
2.37325e-67	-0.30377	0.149	0.313	5.8745e-63	USP34	S-specific	B-naive
2.58086e-67	-0.279396	0.085	0.226	6.3884e-63	AMFR	S-specific	B-naive
2.5834e-67	-0.272773	0.07	0.203	6.39469e-63	IL10RA	S-specific	B-naive
3.40437e-67	-0.296942	0.134	0.292	8.42684e-63	IQSEC1	S-specific	B-naive
4.27274e-67	-0.362548	0.222	0.411	1.05763e-62	ADD1	COVID-19	B-naive
5.63338e-67	0.283998	0.249	0.208	1.39443e-62	PAXX	S-specific	B-naive
6.94037e-67	0.252959	0.733	0.714	1.71795e-62	NCF1	S-specific	B-naive
1.35383e-66	-0.260486	0.204	0.377	3.35113e-62	TGOLN2	S-specific	B-naive
1.47167e-66	-0.272169	0.163	0.327	3.64282e-62	RBM26	S-specific	B-naive
1.55112e-66	-0.290636	0.141	0.301	3.83948e-62	COBLL1	S-specific	B-naive
2.63472e-66	0.276702	0.798	0.747	6.52171e-62	HINT1	S-specific	B-naive
3.20975e-66	-0.307341	0.227	0.412	7.94509e-62	HNRNPD	S-specific	B-naive
3.72312e-66	0.292254	0.279	0.228	9.21583e-62	SNRPA	S-specific	B-naive
3.92469e-66	-0.254675	0.074	0.203	9.71477e-62	MSI2	S-specific	B-naive
4.38034e-66	-0.286041	0.64	0.817	1.08426e-61	PNISR	S-specific	B-naive
1.07473e-65	0.250837	0.469	0.442	2.66029e-61	PSMB9	S-specific	B-naive
1.12241e-65	0.328342	0.284	0.226	2.7783e-61	BST2	S-specific	B-naive
3.73397e-65	-0.356615	0.1	0.248	9.24269e-61	FOXO1	S-specific	B-naive
5.17409e-65	-0.273342	0.217	0.39	1.28074e-60	MAP3K1	S-specific	B-naive
6.3496e-65	-0.280396	0.304	0.494	1.57172e-60	ATRX	S-specific	B-naive
6.37636e-65	0.295876	0.274	0.222	1.57834e-60	CCDC85B	S-specific	B-naive
6.90987e-65	-0.294633	0.095	0.235	1.7104e-60	KLF13	COVID-19	B-naive
9.1002e-65	0.412314	0.474	0.327	2.25257e-60	POLD4	COVID-19	B-naive
3.90146e-63	-0.265946	0.106	0.245	9.65727e-59	PIK3R1	S-specific	B-naive
4.49408e-63	-0.280584	0.131	0.282	1.11242e-58	MAP3K2	S-specific	B-naive
4.56614e-63	-0.251108	0.112	0.257	1.13026e-58	RAB11FIP1	S-specific	B-naive
1.25656e-62	0.28222	0.311	0.267	3.11036e-58	DAD1	S-specific	B-naive
2.65528e-62	-0.250575	0.076	0.207	6.57261e-58	BRI3	S-specific	B-naive
7.33478e-62	-0.274809	0.185	0.348	1.81558e-57	ASH1L	S-specific	B-naive
1.02872e-61	-0.303089	0.262	0.445	2.54639e-57	KIAA1551	S-specific	B-naive
1.36427e-61	-0.323709	0.142	0.301	3.37698e-57	NFKBID	COVID-19	B-naive
3.3927e-61	-0.282478	0.678	0.849	8.39796e-57	PTPRC	COVID-19	B-naive
7.87947e-61	0.306338	0.523	0.474	1.95041e-56	FCMR	S-specific	B-naive
8.12429e-61	-0.30986	0.224	0.397	2.01101e-56	AKAP9	S-specific	B-naive
4.6273e-59	0.280923	0.207	0.159	1.14539e-54	METTL26	S-specific	B-naive
5.35841e-59	0.264807	0.244	0.224	1.32637e-54	RPS27L	S-specific	B-naive
7.53614e-59	0.312987	0.213	0.145	1.86542e-54	GRINA	S-specific	B-naive
9.71049e-59	-0.299988	0.112	0.256	2.40364e-54	GOLGB1	COVID-19	B-naive
2.68945e-58	0.258924	0.324	0.283	6.6572e-54	TUBB	S-specific	B-naive
3.91779e-58	0.313505	0.251	0.182	9.69772e-54	TALDO1	S-specific	B-naive
5.59724e-58	-0.256334	0.219	0.377	1.38548e-53	LYST	S-specific	B-naive
5.98605e-58	-0.26389	0.111	0.246	1.48173e-53	EP300	S-specific	B-naive
1.32712e-57	-0.301766	0.103	0.241	3.28501e-53	CTCF	COVID-19	B-naive
3.19808e-57	0.350901	0.242	0.162	7.91621e-53	DCXR	S-specific	B-naive
3.60468e-57	-0.253603	0.315	0.492	8.92266e-53	ITSN2	S-specific	B-naive
4.01855e-57	0.29715	0.237	0.186	9.94711e-53	NDUFB1	S-specific	B-naive
6.27564e-57	0.273782	0.333	0.29	1.55341e-52	PKM	S-specific	B-naive
1.05075e-56	-0.296109	0.102	0.236	2.60092e-52	MYO9B	S-specific	B-naive
2.11671e-56	-0.292715	0.078	0.202	5.23949e-52	MED13L	S-specific	B-naive
3.95633e-56	-0.287284	0.427	0.615	9.7931e-52	CD22	S-specific	B-naive
4.07484e-56	-0.254883	0.133	0.275	1.00865e-51	GNB1	S-specific	B-naive
4.48303e-56	-0.255016	0.086	0.209	1.10968e-51	SESN3	S-specific	B-naive
4.52744e-56	-0.289677	0.202	0.363	1.12068e-51	ARHGAP30	COVID-19	B-naive
7.58213e-56	-0.431545	0.157	0.315	1.8768e-51	SPTBN1	COVID-19	B-naive
6.01076e-55	-0.290762	0.288	0.463	1.48784e-50	AKAP13	S-specific	B-naive
6.62396e-55	-0.289657	0.129	0.271	1.63963e-50	CDV3	S-specific	B-naive
1.81272e-54	0.282218	0.328	0.275	4.48702e-50	TPI1	S-specific	B-naive
7.16004e-54	0.255817	0.214	0.176	1.77232e-49	NME3	S-specific	B-naive
7.86237e-54	0.263244	0.256	0.212	1.94617e-49	PRDX1	S-specific	B-naive
7.99457e-54	-0.345228	0.44	0.621	1.9789e-49	AES	S-specific	B-naive
1.58681e-53	0.266366	0.315	0.285	3.92783e-49	CD99	S-specific	B-naive
1.7878e-53	-0.286542	0.31	0.486	4.42534e-49	VPS13C	COVID-19	B-naive
7.08247e-53	-0.252527	0.551	0.729	1.75312e-48	RALGPS2	S-specific	B-naive
1.55769e-52	0.38621	0.272	0.211	3.85575e-48	JCHAIN	S-specific	B-naive
2.07703e-52	-0.261656	0.152	0.296	5.14128e-48	PMAIP1	S-specific	B-naive
1.59697e-51	-0.515066	0.233	0.398	3.95298e-47	MACF1	COVID-19	B-naive
2.37205e-51	-0.282211	0.101	0.227	5.87154e-47	TAPT1	S-specific	B-naive
2.66904e-51	0.278493	0.341	0.289	6.60667e-47	C1orf162	S-specific	B-naive
7.24144e-51	0.256507	0.355	0.315	1.79247e-46	FAM96A	S-specific	B-naive
3.01285e-50	-0.407998	0.198	0.357	7.45772e-46	SETX	COVID-19	B-naive
1.34769e-49	-0.412712	0.096	0.222	3.33594e-45	SYNE2	COVID-19	B-naive
6.9506e-49	0.303096	0.201	0.139	1.72048e-44	IRF7	COVID-19	B-naive
1.97469e-47	-0.269253	0.305	0.468	4.88795e-43	ADD3	S-specific	B-naive
4.27478e-47	0.259815	0.227	0.174	1.05814e-42	ANAPC11	S-specific	B-naive
1.44605e-46	-0.493031	0.273	0.435	3.57941e-42	AHNAK	COVID-19	B-naive
5.13112e-46	-0.255663	0.239	0.387	1.27011e-41	STRBP	COVID-19	B-naive
6.80479e-46	-0.317727	0.226	0.378	1.68439e-41	ILF3	S-specific	B-naive
2.1201e-44	0.37589	0.218	0.102	5.24788e-40	EIF1AY	S-specific	B-naive
3.01716e-44	-0.272068	0.131	0.257	7.46838e-40	GADD45B	S-specific	B-naive
4.40157e-43	-0.271064	0.633	0.762	1.08952e-38	SF1	S-specific	B-naive
2.57908e-42	-0.304884	0.097	0.211	6.38399e-38	MPRIP	COVID-19	B-naive
2.97117e-42	0.259927	0.202	0.141	7.35454e-38	NDUFAF3	S-specific	B-naive
3.26758e-42	-0.274881	0.156	0.287	8.08823e-38	WDFY4	S-specific	B-naive
2.11358e-41	-0.40308	0.293	0.449	5.23175e-37	ETS1	COVID-19	B-naive
4.16417e-41	0.274693	0.248	0.202	1.03076e-36	MZB1	S-specific	B-naive
8.45161e-41	-0.250831	0.235	0.378	2.09203e-36	TPR	S-specific	B-naive
1.54891e-40	-0.505392	0.117	0.237	3.83401e-36	TTN	COVID-19	B-naive
4.6e-40	-0.314749	0.259	0.407	1.13864e-35	PARP14	S-specific	B-naive
1.0066e-39	-0.416933	0.19	0.326	2.49163e-35	H1FX	S-specific	B-naive
2.74781e-39	-0.274421	0.255	0.397	6.80166e-35	RNF213	S-specific	B-naive
3.12825e-38	-0.265604	0.203	0.335	7.74336e-34	CNTRL	S-specific	B-naive
5.51853e-38	0.250263	0.202	0.151	1.366e-33	ABRACL	S-specific	B-naive
1.60616e-37	-0.258658	0.16	0.28	3.97574e-33	PRRC2B	S-specific	B-naive
7.8953e-37	-0.266678	0.165	0.286	1.95432e-32	SETD2	S-specific	B-naive
1.3752e-36	-0.254733	0.146	0.262	3.40402e-32	SPEN	S-specific	B-naive
1.8192e-35	-0.337025	0.341	0.489	4.50307e-31	MYH9	COVID-19	B-naive
1.32219e-34	-0.259671	0.184	0.306	3.27283e-30	SMC6	S-specific	B-naive
1.86232e-32	0.258283	0.341	0.261	4.60981e-28	ALDOA	S-specific	B-naive
4.13697e-32	-0.316065	0.115	0.219	1.02402e-27	FCRL3	S-specific	B-naive
6.76386e-32	0.385348	0.794	0.693	1.67426e-27	RPS26	COVID-19	B-naive
4.96099e-31	-0.269263	0.281	0.409	1.22799e-26	SYK	COVID-19	B-naive
6.61679e-29	-0.627806	0.3	0.359	1.63785e-24	IGLC3	COVID-19	B-naive
2.37453e-20	-0.606007	0.307	0.298	5.87768e-16	IGLC2	COVID-19	B-naive
0	1.08421	0.934	0.778	0	RPL41	COVID-19	CD8-GZMB
0	1.03637	0.575	0.111	0	HLA-DRB5	COVID-19	CD8-GZMB
0	0.863732	0.82	0.582	0	LY6E	COVID-19	CD8-GZMB
0	-0.491969	0.985	0.999	0	MT-CO1	COVID-19	CD8-GZMB
0	-0.691786	0.947	0.992	0	MT-CYB	COVID-19	CD8-GZMB
0	-0.755162	0.954	0.997	0	MT-ATP6	COVID-19	CD8-GZMB
0	-0.948057	0.812	0.988	0	MT-ND4	COVID-19	CD8-GZMB
6.40663e-299	1.12652	0.503	0.188	1.58583e-294	IFI6	COVID-19	CD8-GZMB
2.05269e-274	-0.488855	0.906	0.977	5.08101e-270	MT-ND5	COVID-19	CD8-GZMB
6.46687e-266	-0.617189	0.087	0.332	1.60074e-261	RNA18S5	COVID-19	CD8-GZMB
2.7842e-262	0.953684	0.631	0.38	6.89173e-258	DUSP1	M-specific	CD8-GZMB
1.78038e-242	0.452268	0.97	0.91	4.40697e-238	EIF1	M-specific	CD8-GZMB
1.04472e-240	0.48595	0.94	0.798	2.58601e-236	RPL28	COVID-19	CD8-GZMB
4.46371e-235	0.412434	0.992	0.969	1.1049e-230	TMSB10	COVID-19	CD8-GZMB
3.11998e-230	-0.747782	0.087	0.332	7.72289e-226	RNA28S5	COVID-19	CD8-GZMB
3.51973e-224	-1.37051	0.014	0.231	8.71239e-220	TRBV9	COVID-19	CD8-GZMB
1.36395e-217	0.449667	0.938	0.805	3.37619e-213	CD3E	M-specific	CD8-GZMB
1.49984e-208	0.374839	0.971	0.895	3.71255e-204	FAU	M-specific	CD8-GZMB
1.0828e-206	0.579555	0.902	0.676	2.68025e-202	FTH1	M-specific	CD8-GZMB
1.53635e-199	-0.376134	0.95	0.974	3.80293e-195	MT-ND1	COVID-19	CD8-GZMB
2.46284e-198	0.618432	0.909	0.708	6.09626e-194	IFITM1	M-specific	CD8-GZMB
4.04135e-193	0.719176	0.5	0.254	1.00035e-188	PPP1R15A	COVID-19	CD8-GZMB
4.47852e-193	0.458435	0.898	0.657	1.10857e-188	ATP5F1E	COVID-19	CD8-GZMB
1.16827e-192	0.403595	0.935	0.795	2.89181e-188	RPL30	M-specific	CD8-GZMB
1.05854e-186	-0.856176	0.778	0.919	2.62021e-182	AHNAK	M-specific	CD8-GZMB
1.86749e-180	0.396993	0.944	0.801	4.6226e-176	RPL39	COVID-19	CD8-GZMB
7.67357e-179	-0.477128	0.921	0.978	1.89944e-174	PTPRC	M-specific	CD8-GZMB
2.09647e-178	-0.900631	0.086	0.33	5.18939e-174	MT-RNR1	M-specific	CD8-GZMB
7.59609e-172	0.60424	0.891	0.751	1.88026e-167	TSC22D3	M-specific	CD8-GZMB
2.28588e-171	-1.15268	0.059	0.276	5.65824e-167	GNB2L1	M-specific	CD8-GZMB
6.34144e-171	0.381809	0.968	0.898	1.5697e-166	RPS29	M-specific	CD8-GZMB
3.52351e-170	0.380515	0.942	0.839	8.72175e-166	RPS25	M-specific	CD8-GZMB
9.2722e-167	-1.27945	0.087	0.332	2.29515e-162	MT-RNR2	COVID-19	CD8-GZMB
7.85214e-166	0.718292	0.35	0.127	1.94364e-161	IFITM3	COVID-19	CD8-GZMB
1.5346e-160	0.375705	0.933	0.769	3.7986e-156	RPL36	M-specific	CD8-GZMB
5.07989e-160	0.458708	0.986	0.935	1.25743e-155	ACTB	M-specific	CD8-GZMB
1.30998e-159	0.344882	0.952	0.857	3.24258e-155	RPS28	M-specific	CD8-GZMB
3.14043e-156	0.336905	0.941	0.8	7.77351e-152	RPS15A	M-specific	CD8-GZMB
4.34661e-156	0.38321	0.953	0.869	1.07592e-151	NKG7	M-specific	CD8-GZMB
1.13159e-155	0.35391	0.993	0.985	2.80103e-151	TMSB4X	M-specific	CD8-GZMB
1.58099e-152	0.716764	0.457	0.272	3.91343e-148	ISG15	M-specific	CD8-GZMB
7.23526e-151	0.393794	0.906	0.742	1.79094e-146	TMA7	M-specific	CD8-GZMB
4.83684e-150	-0.752897	0.499	0.702	1.19726e-145	MT-ND6	COVID-19	CD8-GZMB
7.17604e-149	0.319619	0.955	0.852	1.77629e-144	RPS24	M-specific	CD8-GZMB
8.24638e-149	-0.975142	0.044	0.238	2.04123e-144	GLTSCR2	M-specific	CD8-GZMB
1.53821e-147	0.549525	0.57	0.366	3.80754e-143	CD69	COVID-19	CD8-GZMB
6.62847e-147	0.656586	0.828	0.729	1.64074e-142	KLF6	COVID-19	CD8-GZMB
7.52258e-142	0.376818	0.947	0.849	1.86206e-137	MYL12A	M-specific	CD8-GZMB
1.12701e-138	0.61718	0.474	0.215	2.7897e-134	TRBC1	M-specific	CD8-GZMB
2.3231e-138	-0.975171	0.176	0.337	5.75036e-134	MTRNR2L8	COVID-19	CD8-GZMB
3.20664e-138	-0.718711	0.676	0.836	7.9374e-134	SYNE2	M-specific	CD8-GZMB
1.31362e-136	0.297546	0.954	0.845	3.25161e-132	RPL37	M-specific	CD8-GZMB
1.40303e-136	0.29021	0.982	0.934	3.47293e-132	RPLP1	COVID-19	CD8-GZMB
4.5366e-136	0.388203	0.909	0.731	1.12294e-131	HCST	M-specific	CD8-GZMB
5.19859e-136	0.368212	0.951	0.856	1.28681e-131	PFN1	M-specific	CD8-GZMB
1.21863e-135	0.327623	0.969	0.909	3.01648e-131	RPS27	M-specific	CD8-GZMB
3.31066e-135	0.288242	0.969	0.897	8.19487e-131	RPL32	M-specific	CD8-GZMB
3.22089e-134	0.412981	0.884	0.684	7.97266e-130	RPS26	COVID-19	CD8-GZMB
9.39369e-134	0.379591	0.945	0.821	2.32522e-129	IL32	M-specific	CD8-GZMB
1.57124e-133	-0.877726	0.04	0.214	3.88928e-129	RPSAP58	M-specific	CD8-GZMB
1.46742e-132	-0.393096	0.873	0.946	3.63231e-128	MT-ND2	M-specific	CD8-GZMB
3.76466e-132	0.339432	0.94	0.819	9.31866e-128	CST7	M-specific	CD8-GZMB
5.52267e-132	0.322397	0.74	0.87	1.36703e-127	GNLY	COVID-19	CD8-GZMB
2.58669e-131	0.288625	0.971	0.9	6.40284e-127	RPS13	M-specific	CD8-GZMB
3.1152e-121	0.296547	0.96	0.888	7.71105e-117	PTMA	M-specific	CD8-GZMB
3.2092e-121	0.316344	0.993	0.994	7.94373e-117	HLA-C	M-specific	CD8-GZMB
6.70348e-118	0.413823	0.775	0.565	1.65931e-113	MIF	M-specific	CD8-GZMB
6.84465e-112	0.400702	0.79	0.613	1.69426e-107	PPDPF	M-specific	CD8-GZMB
7.22619e-111	0.4549	0.269	0.102	1.7887e-106	IRF7	M-specific	CD8-GZMB
1.80604e-110	0.267115	0.968	0.906	4.47048e-106	RPL18A	M-specific	CD8-GZMB
6.10289e-110	0.49936	0.575	0.397	1.51065e-105	ISG20	COVID-19	CD8-GZMB
5.68735e-109	-0.334774	0.972	0.986	1.40779e-104	MT-CO3	COVID-19	CD8-GZMB
1.05598e-107	0.784659	0.595	0.466	2.61386e-103	JUN	M-specific	CD8-GZMB
8.86248e-107	0.564829	0.47	0.241	2.19373e-102	RPS4Y1	COVID-19	CD8-GZMB
4.70671e-106	0.496065	0.228	0.065	1.16505e-101	MX1	M-specific	CD8-GZMB
1.11423e-105	0.286724	0.966	0.916	2.75805e-101	RPS21	M-specific	CD8-GZMB
5.4744e-105	0.251938	0.972	0.945	1.35508e-100	RPL14	M-specific	CD8-GZMB
1.17363e-104	-0.749772	0.05	0.209	2.9051e-100	MTRNR2L10	M-specific	CD8-GZMB
1.37165e-104	0.336009	0.858	0.664	3.39524e-100	EMP3	M-specific	CD8-GZMB
1.42404e-104	0.409874	0.555	0.378	3.52493e-100	NDUFA3	COVID-19	CD8-GZMB
1.05708e-103	0.406076	0.871	0.705	2.61658e-99	CD74	M-specific	CD8-GZMB
9.38828e-103	0.549237	0.228	0.07	2.32388e-98	PMAIP1	M-specific	CD8-GZMB
2.91293e-101	0.335789	0.846	0.698	7.21037e-97	ARPC3	M-specific	CD8-GZMB
9.65955e-100	-0.445872	0.427	0.631	2.39103e-95	ID2	COVID-19	CD8-GZMB
4.28212e-99	0.597351	0.493	0.322	1.05995e-94	MT2A	COVID-19	CD8-GZMB
2.24165e-98	0.281372	0.947	0.9	5.54875e-94	RPL9	M-specific	CD8-GZMB
3.98376e-98	0.311037	0.832	0.631	9.86101e-94	ATP5MC2	M-specific	CD8-GZMB
4.78191e-98	0.35032	0.757	0.578	1.18367e-93	ELOB	M-specific	CD8-GZMB
3.50639e-97	-0.342507	0.927	0.967	8.67937e-93	RPS11	M-specific	CD8-GZMB
4.64413e-97	0.548837	0.521	0.347	1.14956e-92	NFKBIA	COVID-19	CD8-GZMB
4.21935e-96	0.324182	0.812	0.619	1.04442e-91	ATP5MG	M-specific	CD8-GZMB
1.68046e-95	0.405997	0.959	0.905	4.15965e-91	H3F3B	M-specific	CD8-GZMB
3.43408e-95	-0.759252	0.499	0.648	8.50037e-91	MACF1	M-specific	CD8-GZMB
4.98454e-95	0.268455	0.936	0.838	1.23382e-90	SERF2	M-specific	CD8-GZMB
1.91199e-94	0.396948	0.66	0.472	4.73275e-90	GABARAP	M-specific	CD8-GZMB
5.66329e-94	-0.421046	0.563	0.737	1.40183e-89	ITGB1	M-specific	CD8-GZMB
4.52251e-93	0.365126	0.699	0.541	1.11946e-88	PRR13	M-specific	CD8-GZMB
1.7466e-91	0.359277	0.788	0.612	4.32337e-87	PPIB	M-specific	CD8-GZMB
2.22766e-91	0.254059	0.936	0.82	5.51413e-87	SH3BGRL3	M-specific	CD8-GZMB
2.77805e-91	0.38283	0.231	0.105	6.87651e-87	AC026979.2	M-specific	CD8-GZMB
6.22118e-91	0.262871	0.934	0.828	1.53993e-86	RPL23A	M-specific	CD8-GZMB
1.81039e-90	-0.605274	0.516	0.674	4.48125e-86	ETS1	M-specific	CD8-GZMB
2.53456e-89	0.344612	0.786	0.609	6.2738e-85	SARAF	M-specific	CD8-GZMB
3.19707e-89	0.288535	0.903	0.763	7.9137e-85	PPIA	M-specific	CD8-GZMB
5.43105e-89	0.371633	0.649	0.491	1.34435e-84	ARPC5L	M-specific	CD8-GZMB
5.83046e-89	-0.649758	0.298	0.465	1.44321e-84	SLFN5	M-specific	CD8-GZMB
2.53893e-87	0.379557	0.507	0.344	6.28462e-83	PET100	M-specific	CD8-GZMB
1.04805e-86	-0.280189	0.951	0.969	2.59423e-82	TXNIP	M-specific	CD8-GZMB
1.23339e-86	0.32998	0.807	0.637	3.05302e-82	GZMM	COVID-19	CD8-GZMB
2.99278e-86	-0.330056	0.821	0.902	7.40802e-82	RPS20	COVID-19	CD8-GZMB
1.5846e-85	0.263414	0.932	0.829	3.92235e-81	RPL22	M-specific	CD8-GZMB
1.83136e-83	0.332273	0.777	0.62	4.53317e-79	OST4	M-specific	CD8-GZMB
2.01296e-82	0.309874	0.808	0.633	4.98268e-78	CD37	M-specific	CD8-GZMB
1.14809e-79	0.341938	0.601	0.457	2.84186e-75	ATP5MD	COVID-19	CD8-GZMB
1.72174e-78	-0.529163	0.389	0.56	4.26183e-74	DIAPH1	M-specific	CD8-GZMB
2.82304e-78	0.3924	0.588	0.429	6.98787e-74	CD7	M-specific	CD8-GZMB
2.09702e-77	-0.394237	0.661	0.81	5.19075e-73	ARL4C	M-specific	CD8-GZMB
2.66966e-77	0.339927	0.55	0.392	6.6082e-73	KRT10	M-specific	CD8-GZMB
5.56361e-77	0.305506	0.728	0.593	1.37716e-72	NDUFA4	M-specific	CD8-GZMB
9.22287e-77	0.259651	0.925	0.809	2.28294e-72	CYBA	M-specific	CD8-GZMB
2.57774e-76	0.313783	0.762	0.615	6.38068e-72	HLA-DPA1	M-specific	CD8-GZMB
3.11525e-76	-0.591429	0.635	0.759	7.71118e-72	SYNE1	M-specific	CD8-GZMB
8.41105e-76	-0.473147	0.457	0.623	2.08199e-71	SPN	M-specific	CD8-GZMB
9.19781e-76	0.350731	0.583	0.433	2.27673e-71	ATP5ME	COVID-19	CD8-GZMB
5.68692e-75	0.306927	0.799	0.682	1.40768e-70	DAZAP2	M-specific	CD8-GZMB
8.36079e-75	0.31997	0.785	0.611	2.06955e-70	RPL36A	M-specific	CD8-GZMB
3.55954e-74	0.322714	0.757	0.638	8.81092e-70	SUB1	COVID-19	CD8-GZMB
4.82416e-74	-0.551958	0.122	0.245	1.19412e-69	BCAS4	M-specific	CD8-GZMB
1.06729e-73	0.353001	0.857	0.77	2.64187e-69	CTSW	M-specific	CD8-GZMB
6.55149e-73	-0.538441	0.406	0.561	1.62169e-68	KIAA1551	M-specific	CD8-GZMB
1.21795e-71	-0.45187	0.444	0.613	3.0148e-67	ARHGAP30	M-specific	CD8-GZMB
2.67737e-71	0.329534	0.479	0.344	6.62731e-67	CYCS	M-specific	CD8-GZMB
4.00298e-71	0.36471	0.616	0.479	9.90859e-67	CNN2	M-specific	CD8-GZMB
1.63078e-70	0.322909	0.536	0.392	4.03668e-66	ATP5MPL	COVID-19	CD8-GZMB
2.83445e-69	0.310409	0.644	0.489	7.01611e-65	KRTCAP2	M-specific	CD8-GZMB
1.42126e-67	0.321296	0.638	0.504	3.51805e-63	DRAP1	M-specific	CD8-GZMB
3.52108e-67	-0.47477	0.229	0.387	8.71574e-63	KLF13	M-specific	CD8-GZMB
6.88398e-67	-0.307572	0.842	0.915	1.70399e-62	FLNA	COVID-19	CD8-GZMB
7.40279e-67	-0.419286	0.368	0.535	1.83241e-62	TNFRSF1B	M-specific	CD8-GZMB
8.2435e-67	0.310058	0.5	0.368	2.04051e-62	ATP5PF	M-specific	CD8-GZMB
8.91989e-67	-0.423167	0.727	0.823	2.20794e-62	MYH9	M-specific	CD8-GZMB
1.07367e-66	0.510372	0.441	0.313	2.65766e-62	CMC1	M-specific	CD8-GZMB
2.80089e-65	0.413606	0.526	0.407	6.93305e-61	ADGRE5	M-specific	CD8-GZMB
3.80102e-65	-0.459932	0.502	0.65	9.40865e-61	TLN1	M-specific	CD8-GZMB
1.35227e-64	-0.506525	0.207	0.358	3.34728e-60	IGF2R	M-specific	CD8-GZMB
8.96229e-64	0.462633	0.392	0.233	2.21844e-59	XAF1	COVID-19	CD8-GZMB
2.21497e-63	0.400203	0.687	0.659	5.4827e-59	CD8B	M-specific	CD8-GZMB
3.44981e-63	0.293954	0.609	0.476	8.53931e-59	TMEM258	M-specific	CD8-GZMB
5.29046e-63	0.300853	0.535	0.414	1.30955e-58	SCAND1	M-specific	CD8-GZMB
6.32617e-63	0.284525	0.736	0.598	1.56592e-58	COX6A1	M-specific	CD8-GZMB
2.63445e-62	-0.367614	0.653	0.765	6.52106e-58	JAK1	M-specific	CD8-GZMB
4.84068e-62	0.280022	0.741	0.602	1.19821e-57	COX6B1	M-specific	CD8-GZMB
6.69301e-62	0.296926	0.672	0.547	1.65672e-57	PSME2	M-specific	CD8-GZMB
7.89381e-62	0.336527	0.417	0.273	1.95395e-57	RHOH	M-specific	CD8-GZMB
8.56519e-62	-0.374259	0.153	0.306	2.12014e-57	XIST	COVID-19	CD8-GZMB
1.3401e-61	-0.325715	0.583	0.735	3.31716e-57	PLEK	COVID-19	CD8-GZMB
3.58118e-61	0.286782	0.549	0.425	8.8645e-57	SEC61G	COVID-19	CD8-GZMB
3.84516e-61	0.272438	0.788	0.654	9.51794e-57	COMMD6	M-specific	CD8-GZMB
1.2424e-60	0.272604	0.818	0.703	3.07532e-56	UBB	M-specific	CD8-GZMB
2.77154e-60	0.297144	0.363	0.249	6.86039e-56	EIF1B	M-specific	CD8-GZMB
6.50517e-60	0.305561	0.743	0.604	1.61023e-55	FXYD5	M-specific	CD8-GZMB
1.12996e-59	-0.44713	0.313	0.467	2.797e-55	ATP2B4	M-specific	CD8-GZMB
3.70148e-59	0.321174	0.508	0.375	9.16228e-55	PPP3CC	M-specific	CD8-GZMB
4.13251e-59	0.275598	0.697	0.575	1.02292e-54	COX7A2	M-specific	CD8-GZMB
4.43216e-59	0.320859	0.489	0.371	1.09709e-54	BAX	COVID-19	CD8-GZMB
1.20692e-58	0.295369	0.603	0.497	2.98748e-54	EIF5A	M-specific	CD8-GZMB
1.37336e-58	-0.441866	0.566	0.693	3.39948e-54	ITGAL	M-specific	CD8-GZMB
1.59848e-58	0.299843	0.568	0.428	3.95672e-54	SELENOW	M-specific	CD8-GZMB
1.63817e-58	0.288248	0.732	0.593	4.05496e-54	LIMD2	M-specific	CD8-GZMB
1.32364e-57	0.256772	0.87	0.785	3.2764e-53	PSME1	M-specific	CD8-GZMB
2.33752e-57	0.283858	0.4	0.289	5.78607e-53	PSMA6	M-specific	CD8-GZMB
3.34035e-57	-0.384027	0.174	0.328	8.26837e-53	ZNF683	COVID-19	CD8-GZMB
5.77423e-57	0.25919	0.772	0.65	1.42929e-52	COX6C	M-specific	CD8-GZMB
6.63267e-57	-0.481551	0.265	0.389	1.64179e-52	PIP4K2A	M-specific	CD8-GZMB
1.09784e-56	0.265274	0.724	0.602	2.71749e-52	COX5B	M-specific	CD8-GZMB
1.57363e-56	0.291385	0.694	0.574	3.89521e-52	HMGN2	M-specific	CD8-GZMB
1.09223e-55	-0.454319	0.34	0.474	2.70359e-51	BPTF	M-specific	CD8-GZMB
1.44539e-55	-0.393517	0.498	0.648	3.57778e-51	RUNX3	M-specific	CD8-GZMB
1.85182e-55	-0.358439	0.539	0.674	4.5838e-51	EIF4B	M-specific	CD8-GZMB
1.1187e-54	0.268872	0.443	0.329	2.76913e-50	SF3B6	M-specific	CD8-GZMB
1.70848e-54	0.298718	0.31	0.199	4.22901e-50	AC016831.7	M-specific	CD8-GZMB
1.80388e-54	0.277465	0.578	0.456	4.46513e-50	MED10	M-specific	CD8-GZMB
2.08232e-54	0.352282	0.323	0.192	5.15437e-50	EIF2AK2	M-specific	CD8-GZMB
2.93113e-54	0.326806	0.416	0.289	7.25543e-50	CCNH	M-specific	CD8-GZMB
1.89045e-53	0.269272	0.701	0.597	4.67944e-49	SF1	M-specific	CD8-GZMB
3.35951e-53	0.276324	0.329	0.219	8.31579e-49	MMP24OS	M-specific	CD8-GZMB
4.2199e-53	-0.359032	0.517	0.65	1.04455e-48	SPOCK2	M-specific	CD8-GZMB
5.77437e-53	0.303034	0.462	0.333	1.42933e-48	ATP6V0C	M-specific	CD8-GZMB
9.52577e-53	0.42022	0.258	0.146	2.35791e-48	MYADM	M-specific	CD8-GZMB
2.43234e-52	-0.383254	0.411	0.561	6.02077e-48	STK10	M-specific	CD8-GZMB
1.53672e-51	-0.348142	0.511	0.626	3.80384e-47	ITGA4	M-specific	CD8-GZMB
1.13552e-50	0.263266	0.496	0.386	2.81076e-46	SNU13	M-specific	CD8-GZMB
1.80008e-50	0.279629	0.399	0.293	4.45573e-46	SNRPA	M-specific	CD8-GZMB
2.25401e-50	0.277174	0.419	0.306	5.57934e-46	ATP5PD	M-specific	CD8-GZMB
2.74149e-50	0.276837	0.311	0.207	6.786e-46	C4orf48	COVID-19	CD8-GZMB
5.30869e-50	0.27077	0.61	0.482	1.31406e-45	ARL6IP4	M-specific	CD8-GZMB
8.97088e-50	0.285319	0.666	0.53	2.22056e-45	FYB1	M-specific	CD8-GZMB
1.69166e-49	0.262429	0.384	0.292	4.18736e-45	RPL22L1	M-specific	CD8-GZMB
2.17598e-49	0.269753	0.471	0.361	5.38621e-45	REX1BD	M-specific	CD8-GZMB
5.74755e-49	-0.355467	0.512	0.649	1.42269e-44	DDX17	M-specific	CD8-GZMB
6.7356e-49	-0.436649	0.308	0.436	1.66726e-44	SORL1	M-specific	CD8-GZMB
6.97232e-49	0.257724	0.39	0.297	1.72586e-44	TOMM5	M-specific	CD8-GZMB
7.52661e-49	0.278659	0.874	0.796	1.86306e-44	VIM	M-specific	CD8-GZMB
8.37761e-49	-0.359753	0.161	0.29	2.07371e-44	SUPT16H	M-specific	CD8-GZMB
2.70185e-48	0.256212	0.368	0.277	6.68789e-44	BUD31	M-specific	CD8-GZMB
1.6743e-47	0.276497	0.575	0.457	4.14439e-43	LAT	M-specific	CD8-GZMB
3.23832e-47	-0.366615	0.462	0.593	8.0158e-43	FNBP1	M-specific	CD8-GZMB
6.15532e-47	0.26612	0.564	0.437	1.52363e-42	ARF6	M-specific	CD8-GZMB
8.01666e-46	-0.39207	0.509	0.629	1.98436e-41	AKAP13	M-specific	CD8-GZMB
9.69144e-46	-0.414718	0.136	0.24	2.39892e-41	TOP2B	M-specific	CD8-GZMB
2.50304e-45	-0.38783	0.25	0.379	6.19577e-41	PREX1	M-specific	CD8-GZMB
3.08528e-45	0.259678	0.435	0.335	7.637e-41	ROMO1	M-specific	CD8-GZMB
3.73798e-45	-0.372356	0.439	0.556	9.25263e-41	RBL2	M-specific	CD8-GZMB
4.80639e-45	0.252843	0.603	0.492	1.18973e-40	UQCR10	M-specific	CD8-GZMB
8.13642e-45	0.251262	0.595	0.486	2.01401e-40	FKBP8	M-specific	CD8-GZMB
1.20248e-44	-0.409014	0.266	0.383	2.97651e-40	BTN3A1	M-specific	CD8-GZMB
1.61846e-44	0.255639	0.586	0.48	4.00618e-40	ARHGDIA	M-specific	CD8-GZMB
1.74737e-44	-0.375096	0.224	0.344	4.32528e-40	BCL11B	M-specific	CD8-GZMB
1.94002e-44	0.258216	0.496	0.394	4.80214e-40	TBCA	M-specific	CD8-GZMB
3.04652e-44	0.254499	0.401	0.299	7.54106e-40	STUB1	M-specific	CD8-GZMB
3.93459e-44	0.270985	0.393	0.29	9.73929e-40	C19orf66	M-specific	CD8-GZMB
3.09036e-42	-0.361692	0.21	0.329	7.64957e-38	WDR82	M-specific	CD8-GZMB
7.06923e-42	-0.280064	0.493	0.613	1.74985e-37	KLRG1	M-specific	CD8-GZMB
1.36269e-41	0.261541	0.531	0.424	3.37306e-37	CCDC85B	M-specific	CD8-GZMB
2.08184e-41	-0.393709	0.241	0.364	5.15318e-37	CHD4	M-specific	CD8-GZMB
1.09145e-40	-0.339043	0.649	0.733	2.70166e-36	PTP4A2	M-specific	CD8-GZMB
2.54085e-40	0.253536	0.404	0.316	6.28935e-36	FKBP11	M-specific	CD8-GZMB
2.63129e-40	-0.329847	0.514	0.629	6.51324e-36	ACTR2	M-specific	CD8-GZMB
4.78471e-40	-0.333973	0.238	0.361	1.18436e-35	EHD1	M-specific	CD8-GZMB
7.48619e-40	-0.366038	0.449	0.558	1.85306e-35	BTN3A2	M-specific	CD8-GZMB
1.42732e-39	-0.357628	0.194	0.309	3.53304e-35	VCL	M-specific	CD8-GZMB
6.51679e-39	-0.30949	0.778	0.858	1.6131e-34	RNF213	M-specific	CD8-GZMB
7.96256e-39	-0.359279	0.146	0.217	1.97097e-34	GOLGA8B	M-specific	CD8-GZMB
1.02959e-38	-0.401669	0.285	0.389	2.54855e-34	CHD3	M-specific	CD8-GZMB
1.45475e-38	0.429632	0.422	0.34	3.60095e-34	HIST1H1E	M-specific	CD8-GZMB
2.46227e-38	-0.366376	0.259	0.37	6.09485e-34	ADD1	M-specific	CD8-GZMB
3.02233e-38	0.268358	0.33	0.22	7.48116e-34	LAG3	M-specific	CD8-GZMB
4.27473e-38	-0.347708	0.284	0.414	1.05812e-33	MYBL1	M-specific	CD8-GZMB
5.24441e-38	-0.358021	0.178	0.285	1.29815e-33	ZC3H13	M-specific	CD8-GZMB
5.27042e-38	-0.355459	0.322	0.417	1.30459e-33	EPB41	M-specific	CD8-GZMB
2.17865e-37	-0.320172	0.348	0.471	5.39281e-33	P2RY8	M-specific	CD8-GZMB
2.34544e-37	-0.345751	0.353	0.474	5.80566e-33	CANX	M-specific	CD8-GZMB
6.17348e-37	-0.355664	0.186	0.285	1.52812e-32	ZBTB44	M-specific	CD8-GZMB
3.03593e-36	-0.359428	0.317	0.434	7.51483e-32	WNK1	M-specific	CD8-GZMB
3.07052e-36	-0.334746	0.243	0.355	7.60045e-32	RASGRP1	M-specific	CD8-GZMB
1.40163e-35	-0.266558	0.543	0.654	3.46945e-31	MYO1F	M-specific	CD8-GZMB
1.66926e-35	-0.337743	0.266	0.384	4.13191e-31	CEP78	COVID-19	CD8-GZMB
1.82438e-35	-0.357174	0.185	0.281	4.51588e-31	CREBBP	M-specific	CD8-GZMB
2.38909e-35	-0.363517	0.148	0.231	5.9137e-31	USP7	M-specific	CD8-GZMB
3.13519e-34	-0.379804	0.246	0.337	7.76053e-30	CEP350	M-specific	CD8-GZMB
3.73796e-34	-0.354783	0.396	0.502	9.25256e-30	CCDC88C	M-specific	CD8-GZMB
4.51241e-34	-0.337225	0.353	0.457	1.11696e-29	IQGAP2	M-specific	CD8-GZMB
1.38235e-33	-0.295664	0.225	0.342	3.42174e-29	RAP2B	M-specific	CD8-GZMB
6.46074e-33	-0.253791	0.354	0.484	1.59923e-28	PRSS23	COVID-19	CD8-GZMB
1.05074e-32	-0.360318	0.214	0.31	2.60089e-28	KAT6A	M-specific	CD8-GZMB
1.25895e-32	-0.275309	0.843	0.89	3.11629e-28	PABPC1	M-specific	CD8-GZMB
1.88689e-32	-0.285877	0.122	0.211	4.67061e-28	TMEM181	M-specific	CD8-GZMB
2.41532e-32	-0.33239	0.216	0.315	5.97863e-28	MAN1A2	M-specific	CD8-GZMB
3.00037e-32	-0.374554	0.229	0.318	7.42683e-28	SETX	M-specific	CD8-GZMB
3.38926e-32	-0.297854	0.481	0.593	8.38943e-28	CYTH1	M-specific	CD8-GZMB
3.7082e-32	-0.288973	0.208	0.319	9.17891e-28	SSBP3	M-specific	CD8-GZMB
5.53569e-32	-0.319077	0.298	0.407	1.37025e-27	YY1	M-specific	CD8-GZMB
6.46319e-32	-0.262362	0.442	0.554	1.59983e-27	IL10RA	M-specific	CD8-GZMB
1.60492e-31	-0.345929	0.203	0.296	3.97267e-27	HUWE1	M-specific	CD8-GZMB
1.61607e-31	-0.331863	0.125	0.213	4.00026e-27	STAT5B	M-specific	CD8-GZMB
3.46512e-31	-0.347916	0.33	0.428	8.57722e-27	KMT2A	M-specific	CD8-GZMB
4.36048e-31	-0.338108	0.421	0.514	1.07935e-26	ATM	M-specific	CD8-GZMB
7.68554e-31	-0.270088	0.52	0.622	1.9024e-26	AKNA	M-specific	CD8-GZMB
9.46686e-31	-0.254017	0.594	0.676	2.34333e-26	CD247	M-specific	CD8-GZMB
3.28003e-30	-0.267244	0.472	0.578	8.11907e-26	GNAI2	M-specific	CD8-GZMB
4.27635e-30	-0.26542	0.469	0.58	1.05853e-25	HP1BP3	M-specific	CD8-GZMB
6.81307e-30	-0.293817	0.397	0.498	1.68644e-25	EIF3A	M-specific	CD8-GZMB
8.35055e-30	-0.310813	0.165	0.243	2.06701e-25	CSNK1G2	M-specific	CD8-GZMB
1.51815e-29	0.262132	0.521	0.449	3.75789e-25	ZFP36	COVID-19	CD8-GZMB
1.67829e-29	-0.326957	0.227	0.319	4.15428e-25	PRRC2B	M-specific	CD8-GZMB
2.66213e-29	-0.260832	0.259	0.371	6.58957e-25	PARP1	M-specific	CD8-GZMB
2.96025e-29	-0.279002	0.69	0.77	7.3275e-25	MSN	M-specific	CD8-GZMB
3.91819e-29	-0.280851	0.402	0.514	9.6987e-25	TGFBR3	M-specific	CD8-GZMB
8.04179e-29	-0.301609	0.155	0.245	1.99058e-24	TRAPPC10	M-specific	CD8-GZMB
8.65508e-29	-0.312427	0.302	0.393	2.14239e-24	KDM5A	M-specific	CD8-GZMB
1.06585e-28	-0.30736	0.832	0.873	2.63829e-24	LCP1	M-specific	CD8-GZMB
1.12481e-28	-0.305001	0.205	0.296	2.78425e-24	SYNCRIP	M-specific	CD8-GZMB
1.22051e-28	-0.254944	0.352	0.466	3.02112e-24	CDC25B	M-specific	CD8-GZMB
1.29507e-28	-0.339	0.183	0.262	3.20568e-24	GOLGB1	M-specific	CD8-GZMB
2.87539e-28	-0.268208	0.359	0.465	7.11744e-24	TMC8	M-specific	CD8-GZMB
9.11226e-28	-0.347981	0.164	0.245	2.25556e-23	TRIP12	M-specific	CD8-GZMB
1.37814e-27	-0.335413	0.206	0.291	3.41131e-23	RAPGEF1	M-specific	CD8-GZMB
2.56435e-27	-0.319158	0.217	0.302	6.34755e-23	BOD1L1	M-specific	CD8-GZMB
3.05492e-27	-0.321833	0.202	0.282	7.56184e-23	BAZ1B	M-specific	CD8-GZMB
3.41014e-27	-0.254398	0.554	0.646	8.44112e-23	IKZF1	M-specific	CD8-GZMB
4.89471e-27	-0.298841	0.24	0.329	1.21159e-22	ACIN1	M-specific	CD8-GZMB
8.67072e-27	-0.311388	0.18	0.26	2.14626e-22	UBTF	M-specific	CD8-GZMB
1.2383e-26	-0.279296	0.285	0.394	3.06516e-22	CNOT6L	M-specific	CD8-GZMB
1.29581e-26	0.476355	0.404	0.304	3.20751e-22	JUND	COVID-19	CD8-GZMB
1.75116e-26	-0.30152	0.329	0.422	4.33464e-22	GLG1	M-specific	CD8-GZMB
3.1089e-26	-0.307902	0.3	0.393	7.69546e-22	ARHGAP25	M-specific	CD8-GZMB
4.58806e-26	-0.291268	0.143	0.223	1.13568e-21	FAM120A	M-specific	CD8-GZMB
9.26297e-26	-0.279823	0.276	0.376	2.29286e-21	TTC3	M-specific	CD8-GZMB
9.26964e-26	-0.305969	0.33	0.423	2.29451e-21	NIPBL	M-specific	CD8-GZMB
9.76437e-26	-0.2704	0.438	0.535	2.41697e-21	ATRX	M-specific	CD8-GZMB
1.02188e-25	-0.262956	0.387	0.49	2.52945e-21	PPP1R12A	M-specific	CD8-GZMB
1.39563e-25	-0.293682	0.382	0.477	3.45461e-21	DYNC1H1	M-specific	CD8-GZMB
2.47897e-25	-0.277952	0.3	0.392	6.1362e-21	NFATC2	M-specific	CD8-GZMB
2.60832e-25	-0.349944	0.424	0.524	6.45638e-21	FCGR3A	M-specific	CD8-GZMB
2.66019e-25	-0.279475	0.143	0.219	6.58477e-21	ARHGEF6	M-specific	CD8-GZMB
6.29863e-25	-0.303218	0.24	0.313	1.5591e-20	HERC1	M-specific	CD8-GZMB
6.7834e-25	-0.250606	0.324	0.435	1.6791e-20	TRGC2	M-specific	CD8-GZMB
6.8037e-25	-0.298358	0.202	0.272	1.68412e-20	NLRP1	M-specific	CD8-GZMB
1.74649e-24	-0.289156	0.427	0.519	4.32309e-20	BRD2	M-specific	CD8-GZMB
1.84812e-24	-0.289889	0.271	0.356	4.57465e-20	WAC	M-specific	CD8-GZMB
1.96409e-24	-0.313921	0.38	0.459	4.86172e-20	MYCBP2	M-specific	CD8-GZMB
2.35514e-24	0.264002	0.358	0.26	5.82967e-20	H1FX	M-specific	CD8-GZMB
2.709e-24	-0.254193	0.147	0.231	6.70558e-20	PRR5L	M-specific	CD8-GZMB
2.87854e-24	-0.283201	0.279	0.373	7.12525e-20	SPTAN1	M-specific	CD8-GZMB
3.32921e-24	-0.323456	0.17	0.233	8.24081e-20	SPTBN1	M-specific	CD8-GZMB
3.94742e-24	-0.294098	0.219	0.296	9.77105e-20	INPP4A	M-specific	CD8-GZMB
5.17762e-24	-0.296765	0.205	0.277	1.28162e-19	SMARCC1	M-specific	CD8-GZMB
5.85378e-24	-0.323402	0.449	0.529	1.44899e-19	UTRN	M-specific	CD8-GZMB
7.34513e-24	-0.27219	0.37	0.457	1.81814e-19	TPR	M-specific	CD8-GZMB
7.34598e-24	-0.309345	0.221	0.29	1.81835e-19	SETD2	M-specific	CD8-GZMB
8.33573e-24	-0.324738	0.275	0.349	2.06334e-19	KMT2C	M-specific	CD8-GZMB
1.59079e-23	-0.317451	0.223	0.302	3.93769e-19	CCND2	COVID-19	CD8-GZMB
1.61217e-23	-0.261439	0.328	0.424	3.9906e-19	OSBPL8	M-specific	CD8-GZMB
1.63863e-23	-0.324881	0.199	0.272	4.0561e-19	KIAA1109	M-specific	CD8-GZMB
2.6784e-23	-0.270172	0.329	0.407	6.62984e-19	TMX4	M-specific	CD8-GZMB
3.0771e-23	-0.284791	0.177	0.244	7.61675e-19	TRANK1	M-specific	CD8-GZMB
3.08064e-23	-0.27653	0.172	0.252	7.62552e-19	APLP2	M-specific	CD8-GZMB
6.23091e-23	-0.269416	0.187	0.267	1.54234e-18	SPATA13	M-specific	CD8-GZMB
6.73323e-23	-0.288771	0.433	0.503	1.66668e-18	PRKCB	M-specific	CD8-GZMB
7.20288e-23	-0.258046	0.144	0.221	1.78293e-18	KIAA2026	M-specific	CD8-GZMB
8.64508e-23	-0.266626	0.27	0.352	2.13992e-18	CAPNS1	M-specific	CD8-GZMB
1.01634e-22	-0.279643	0.324	0.415	2.51574e-18	MLLT6	M-specific	CD8-GZMB
1.03115e-22	-0.27657	0.164	0.239	2.55242e-18	JADE2	M-specific	CD8-GZMB
1.84555e-22	-0.259789	0.232	0.314	4.56829e-18	STAG2	M-specific	CD8-GZMB
1.92271e-22	-0.265304	0.336	0.433	4.75929e-18	CX3CR1	COVID-19	CD8-GZMB
2.22518e-22	-0.27192	0.371	0.459	5.50799e-18	ILF3	M-specific	CD8-GZMB
2.22813e-22	-0.262114	0.163	0.24	5.5153e-18	DOCK11	M-specific	CD8-GZMB
2.66945e-22	-0.257114	0.302	0.384	6.60768e-18	SEMA4D	M-specific	CD8-GZMB
3.19236e-22	-0.273369	0.154	0.214	7.90205e-18	DYNLL2	M-specific	CD8-GZMB
4.42748e-22	-0.265783	0.155	0.224	1.09593e-17	CTCF	M-specific	CD8-GZMB
4.47816e-22	-0.252456	0.154	0.231	1.10848e-17	SBNO1	M-specific	CD8-GZMB
6.42205e-22	-0.280164	0.34	0.426	1.58965e-17	VPS13C	M-specific	CD8-GZMB
1.18627e-21	-0.275268	0.413	0.483	2.93637e-17	SAMHD1	M-specific	CD8-GZMB
1.22215e-21	-0.255254	0.193	0.27	3.02518e-17	DCAF7	M-specific	CD8-GZMB
1.40835e-21	-0.285904	0.338	0.412	3.48608e-17	TNRC6B	M-specific	CD8-GZMB
2.71083e-21	-0.295995	0.523	0.587	6.71013e-17	SF3B1	M-specific	CD8-GZMB
5.20839e-21	-0.258301	0.183	0.266	1.28923e-16	FAM53B	M-specific	CD8-GZMB
6.60728e-21	-0.252027	0.249	0.331	1.6355e-16	GNB1	M-specific	CD8-GZMB
9.21673e-21	-0.282058	0.264	0.323	2.28142e-16	SLAMF7	M-specific	CD8-GZMB
1.3571e-20	-0.266109	0.165	0.217	3.35924e-16	CHD8	M-specific	CD8-GZMB
1.39893e-20	-0.257613	0.153	0.221	3.46278e-16	SMC1A	M-specific	CD8-GZMB
2.21596e-20	-0.265931	0.322	0.397	5.48517e-16	GOLGA4	M-specific	CD8-GZMB
4.03596e-20	-0.250476	0.307	0.385	9.99022e-16	PTBP3	M-specific	CD8-GZMB
4.70839e-20	-0.283529	0.27	0.335	1.16547e-15	CDV3	M-specific	CD8-GZMB
5.87008e-20	-0.259872	0.248	0.327	1.45302e-15	REST	M-specific	CD8-GZMB
9.22491e-20	-0.250363	0.306	0.379	2.28344e-15	UHMK1	M-specific	CD8-GZMB
1.10931e-19	-0.271031	0.241	0.308	2.74588e-15	MAPK1	M-specific	CD8-GZMB
1.66547e-19	-0.257346	0.37	0.438	4.12253e-15	ANKRD11	M-specific	CD8-GZMB
7.12243e-19	-0.263931	0.177	0.236	1.76301e-14	BTN3A3	M-specific	CD8-GZMB
7.12432e-19	-0.269535	0.382	0.438	1.76348e-14	SLC38A1	M-specific	CD8-GZMB
9.76791e-19	-0.251951	0.149	0.213	2.41785e-14	KIDINS220	M-specific	CD8-GZMB
1.19182e-18	-0.250762	0.176	0.233	2.95011e-14	CCNL2	M-specific	CD8-GZMB
5.40861e-18	-0.253392	0.382	0.436	1.33879e-13	RASSF5	M-specific	CD8-GZMB
7.8178e-18	-0.251737	0.17	0.226	1.93514e-13	CNTRL	M-specific	CD8-GZMB
1.23058e-14	-0.251871	0.328	0.373	3.04606e-10	CHD2	M-specific	CD8-GZMB
0	1.25936	0.726	0.778	0	RPL41	COVID-19	CD8-GZMB
0	0.852022	0.618	0.684	0	RPS26	COVID-19	CD8-GZMB
0	-0.580834	0.958	0.999	0	MT-CO1	COVID-19	CD8-GZMB
0	-0.715457	0.999	1	0	MALAT1	S-specific	CD8-GZMB
0	-0.7689	0.93	0.997	0	MT-ATP6	COVID-19	CD8-GZMB
0	-1.23858	0.119	0.517	0	EEF1G	S-specific	CD8-GZMB
4.28811e-306	-0.441582	0.866	0.992	1.06144e-301	MT-CYB	COVID-19	CD8-GZMB
1.21125e-303	-0.708847	0.871	0.988	2.99821e-299	MT-ND4	COVID-19	CD8-GZMB
6.37259e-296	-0.942817	0.491	0.63	1.57741e-291	RPL17	S-specific	CD8-GZMB
8.26576e-295	-0.765647	0.02	0.306	2.04602e-290	XIST	COVID-19	CD8-GZMB
6.38863e-286	-0.729801	0.205	0.599	1.58138e-281	RPS10	S-specific	CD8-GZMB
3.44067e-268	2.13877	0.427	0.322	8.51669e-264	MT2A	COVID-19	CD8-GZMB
2.47756e-264	-0.707655	0.1	0.438	6.13271e-260	RNASEK	S-specific	CD8-GZMB
2.99589e-262	0.929202	0.401	0.127	7.41572e-258	IFITM3	COVID-19	CD8-GZMB
7.76755e-258	0.981189	0.289	0.037	1.9227e-253	S100A8	S-specific	CD8-GZMB
2.88622e-245	1.56937	0.313	0.161	7.14427e-241	MT1X	S-specific	CD8-GZMB
1.57415e-234	-1.45748	0.01	0.231	3.89648e-230	TRBV9	COVID-19	CD8-GZMB
6.6295e-219	-0.465332	0.42	0.765	1.641e-214	CCNI	S-specific	CD8-GZMB
9.35085e-219	-0.429006	0.874	0.974	2.31461e-214	MT-ND1	COVID-19	CD8-GZMB
3.57825e-205	-0.478408	0.097	0.383	8.85723e-201	CSNK2B	S-specific	CD8-GZMB
4.35855e-204	-0.532223	0.291	0.631	1.07887e-199	ID2	COVID-19	CD8-GZMB
6.58875e-204	-0.329102	0.965	0.993	1.63091e-199	RPL3	S-specific	CD8-GZMB
3.74893e-201	0.402844	0.711	0.38	9.27972e-197	MTRNR2L12	S-specific	CD8-GZMB
3.10718e-191	-0.736447	0.201	0.516	7.6912e-187	DUSP2	S-specific	CD8-GZMB
9.39793e-191	-0.541927	0.375	0.696	2.32627e-186	PCBP2	S-specific	CD8-GZMB
1.99929e-187	0.887874	0.272	0.061	4.94885e-183	S100A9	S-specific	CD8-GZMB
2.23274e-183	-0.34174	0.928	0.98	5.52671e-179	RPL13A	S-specific	CD8-GZMB
3.55245e-182	0.389628	0.546	0.582	8.79337e-178	LY6E	COVID-19	CD8-GZMB
8.93244e-179	0.718209	0.542	0.241	2.21105e-174	RPS4Y1	COVID-19	CD8-GZMB
5.80178e-177	-0.299759	0.876	0.986	1.43612e-172	MT-CO3	COVID-19	CD8-GZMB
5.81148e-175	-0.737233	0.486	0.723	1.43852e-170	CRIP1	S-specific	CD8-GZMB
8.46351e-173	0.284309	0.409	0.457	2.09497e-168	ATP5MD	COVID-19	CD8-GZMB
2.31812e-172	1.28505	0.227	0.085	5.73805e-168	MT1E	S-specific	CD8-GZMB
4.33101e-167	0.311583	0.609	0.657	1.07205e-162	ATP5F1E	COVID-19	CD8-GZMB
1.08433e-165	0.616263	0.373	0.332	2.68404e-161	RNA18S5	COVID-19	CD8-GZMB
9.02534e-164	-0.503443	0.213	0.507	2.23404e-159	RPS17	S-specific	CD8-GZMB
1.45487e-159	-0.428945	0.022	0.205	3.60123e-155	NBPF26	S-specific	CD8-GZMB
9.97674e-159	-0.285666	0.234	0.492	2.46954e-154	S1PR5	S-specific	CD8-GZMB
1.2332e-157	-0.452465	0.27	0.565	3.05255e-153	IER2	S-specific	CD8-GZMB
4.62714e-156	-0.328369	0.852	0.977	1.14536e-151	MT-ND5	COVID-19	CD8-GZMB
7.04438e-155	0.262212	0.576	0.638	1.74369e-150	SUB1	COVID-19	CD8-GZMB
1.13265e-154	0.291279	0.369	0.392	2.80365e-150	ATP5MPL	COVID-19	CD8-GZMB
5.88233e-152	0.743118	0.412	0.181	1.45605e-147	TAOK1	S-specific	CD8-GZMB
1.67536e-151	-0.324381	0.102	0.326	4.14703e-147	NDUFA11	S-specific	CD8-GZMB
6.31139e-147	0.26477	0.387	0.425	1.56226e-142	SEC61G	COVID-19	CD8-GZMB
3.95013e-142	-0.336526	0.08	0.287	9.77776e-138	NAA10	S-specific	CD8-GZMB
3.81258e-141	-0.352594	0.228	0.484	9.43728e-137	PRSS23	COVID-19	CD8-GZMB
2.24613e-139	-0.36774	0.292	0.566	5.55985e-135	MATK	S-specific	CD8-GZMB
2.53728e-138	0.317802	0.37	0.378	6.28053e-134	NDUFA3	COVID-19	CD8-GZMB
5.62443e-136	-0.614545	0.099	0.325	1.39221e-131	TRGV2	S-specific	CD8-GZMB
8.12138e-136	-0.558325	0.651	0.774	2.01028e-131	IFITM2	S-specific	CD8-GZMB
1.87804e-134	-0.304234	0.078	0.274	4.64872e-130	NDUFC2	S-specific	CD8-GZMB
1.61604e-133	0.256068	0.363	0.395	4.00018e-129	COX7B	S-specific	CD8-GZMB
1.9056e-130	0.388302	0.431	0.397	4.71692e-126	ISG20	COVID-19	CD8-GZMB
1.425e-127	-0.335856	0.735	0.775	3.52729e-123	PTPRCAP	S-specific	CD8-GZMB
1.84569e-124	-0.332186	0.246	0.494	4.56865e-120	VAMP2	S-specific	CD8-GZMB
3.98308e-124	0.253701	0.391	0.433	9.85931e-120	ATP5ME	COVID-19	CD8-GZMB
1.53899e-123	-0.287212	0.373	0.332	3.80947e-119	MT-RNR2	COVID-19	CD8-GZMB
5.33452e-123	-0.279291	0.171	0.391	1.32045e-118	RAB5C	S-specific	CD8-GZMB
1.07174e-120	-0.321956	0.708	0.902	2.65287e-116	RPS20	COVID-19	CD8-GZMB
2.04945e-120	0.596653	0.277	0.111	5.07301e-116	HLA-DRB5	COVID-19	CD8-GZMB
1.27548e-118	-0.311797	0.345	0.598	3.15719e-114	TCF25	S-specific	CD8-GZMB
3.3773e-117	0.274308	0.337	0.365	8.35984e-113	RPS27L	S-specific	CD8-GZMB
4.40895e-116	-0.367795	0.107	0.312	1.09135e-111	CEMIP2	S-specific	CD8-GZMB
4.69066e-116	-0.280878	0.725	0.915	1.16108e-111	FLNA	COVID-19	CD8-GZMB
1.0016e-115	-0.444403	0.663	0.835	2.47927e-111	ZFP36L2	S-specific	CD8-GZMB
1.77113e-114	0.266904	0.34	0.371	4.38409e-110	BAX	COVID-19	CD8-GZMB
2.70973e-113	-0.252809	0.38	0.621	6.70739e-109	SRSF7	S-specific	CD8-GZMB
2.22174e-112	-0.256246	0.073	0.241	5.49946e-108	RBM4	S-specific	CD8-GZMB
1.66555e-111	-0.289807	0.923	0.973	4.12273e-107	RPS4X	S-specific	CD8-GZMB
3.90106e-111	-0.260537	0.309	0.54	9.6563e-107	KLF3	S-specific	CD8-GZMB
2.57352e-110	-0.345417	0.135	0.341	6.37023e-106	CDKN2D	S-specific	CD8-GZMB
4.77097e-107	-0.273534	0.84	0.955	1.18096e-102	RPL27A	S-specific	CD8-GZMB
2.40607e-105	-0.37336	0.304	0.545	5.95575e-101	IRF1	S-specific	CD8-GZMB
2.92355e-105	0.254244	0.58	0.616	7.23666e-101	CD53	S-specific	CD8-GZMB
5.66186e-103	-0.321143	0.466	0.704	1.40148e-98	ARPC1B	S-specific	CD8-GZMB
6.20749e-102	0.283708	0.346	0.366	1.53654e-97	CD69	COVID-19	CD8-GZMB
3.68271e-101	0.440121	0.408	0.347	9.11582e-97	NFKBIA	COVID-19	CD8-GZMB
3.5907e-98	0.288977	0.635	0.735	8.88807e-94	PLEK	COVID-19	CD8-GZMB
1.77875e-97	-0.273452	0.61	0.82	4.40295e-93	LITAF	S-specific	CD8-GZMB
7.63264e-97	-0.255392	0.435	0.663	1.88931e-92	SUN2	S-specific	CD8-GZMB
3.97579e-96	-0.28441	0.14	0.324	9.84128e-92	PTMS	S-specific	CD8-GZMB
1.10382e-95	-0.301895	0.188	0.384	2.73228e-91	CEP78	COVID-19	CD8-GZMB
2.32273e-95	0.337697	0.73	0.729	5.74946e-91	KLF6	COVID-19	CD8-GZMB
2.24885e-93	-0.457818	0.74	0.804	5.56658e-89	RPL26	S-specific	CD8-GZMB
3.31429e-93	-0.298575	0.069	0.227	8.20387e-89	ATG2A	S-specific	CD8-GZMB
3.24626e-92	0.259244	0.388	0.449	8.03547e-88	ZFP36	COVID-19	CD8-GZMB
5.14273e-91	-0.313051	0.402	0.627	1.27298e-86	JUNB	S-specific	CD8-GZMB
1.26514e-90	-0.270904	0.158	0.345	3.1316e-86	EIF1AX	S-specific	CD8-GZMB
4.68641e-90	-0.250882	0.238	0.437	1.16003e-85	PCSK7	S-specific	CD8-GZMB
4.78435e-88	0.295309	0.241	0.207	1.18427e-83	C4orf48	COVID-19	CD8-GZMB
6.18151e-88	0.31194	0.322	0.312	1.53011e-83	ALOX5AP	S-specific	CD8-GZMB
1.65088e-86	-0.300224	0.253	0.459	4.08641e-82	ADGRG1	S-specific	CD8-GZMB
1.16064e-85	-0.266306	0.11	0.271	2.87292e-81	RHOC	S-specific	CD8-GZMB
1.54974e-77	-0.259589	0.177	0.351	3.83608e-73	DDIT4	S-specific	CD8-GZMB
1.58133e-77	-0.266433	0.413	0.337	3.91426e-73	MTRNR2L8	COVID-19	CD8-GZMB
3.30859e-77	-0.28149	0.737	0.871	8.18975e-73	BTG1	S-specific	CD8-GZMB
3.39388e-77	0.252033	0.27	0.256	8.40088e-73	NDUFB1	S-specific	CD8-GZMB
3.40482e-77	0.294339	0.325	0.306	8.42796e-73	LINC00861	S-specific	CD8-GZMB
5.03901e-75	-0.376377	0.721	0.87	1.24731e-70	GNLY	COVID-19	CD8-GZMB
5.46316e-75	0.480805	0.297	0.233	1.3523e-70	XAF1	COVID-19	CD8-GZMB
2.47412e-74	-0.274323	0.348	0.548	6.1242e-70	CXCR4	S-specific	CD8-GZMB
4.99824e-74	0.343054	0.435	0.433	1.23721e-69	CX3CR1	COVID-19	CD8-GZMB
4.06085e-68	0.276572	0.285	0.284	1.00518e-63	TRIM22	S-specific	CD8-GZMB
4.12833e-66	-0.278618	0.443	0.637	1.02189e-61	GZMM	COVID-19	CD8-GZMB
4.91492e-66	0.303195	0.234	0.188	1.21659e-61	IFI6	COVID-19	CD8-GZMB
2.66605e-65	0.291626	0.272	0.256	6.59926e-61	PIM1	S-specific	CD8-GZMB
1.24556e-62	-0.250501	0.18	0.328	3.08314e-58	ZNF683	COVID-19	CD8-GZMB
5.34492e-62	0.344942	0.328	0.285	1.32303e-57	TMEM123	S-specific	CD8-GZMB
9.03395e-61	0.269655	0.264	0.254	2.23617e-56	PPP1R15A	COVID-19	CD8-GZMB
4.86327e-58	-0.463416	0.531	0.702	1.20381e-53	MT-ND6	COVID-19	CD8-GZMB
5.65372e-56	0.318193	0.274	0.26	1.39947e-51	STAT1	S-specific	CD8-GZMB
2.78738e-55	0.370824	0.205	0.144	6.89961e-51	LAIR2	S-specific	CD8-GZMB
1.13114e-47	0.369682	0.235	0.185	2.79991e-43	SAMD9L	S-specific	CD8-GZMB
2.45503e-46	0.361762	0.966	0.969	6.07693e-42	TMSB10	COVID-19	CD8-GZMB
3.03823e-44	0.305437	0.759	0.798	7.52053e-40	RPL28	COVID-19	CD8-GZMB
3.79229e-44	0.274329	0.297	0.302	9.38706e-40	CCND2	COVID-19	CD8-GZMB
3.66044e-43	0.406833	0.232	0.154	9.06068e-39	BCL2	S-specific	CD8-GZMB
5.09168e-38	0.307609	0.774	0.801	1.26034e-33	RPL39	COVID-19	CD8-GZMB
1.08847e-19	0.269476	0.305	0.27	2.69429e-15	IL7R	S-specific	CD8-GZMB
2.06276e-19	0.26203	0.923	0.934	5.10594e-15	RPLP1	COVID-19	CD8-GZMB
1.43071e-18	-0.275458	0.215	0.304	3.54142e-14	JUND	COVID-19	CD8-GZMB
1.80603e-18	0.277875	0.373	0.332	4.47048e-14	RNA28S5	COVID-19	CD8-GZMB
6.51253e-17	0.284535	0.225	0.173	1.61205e-12	FAM65B	S-specific	CD8-GZMB
0	1.19034	0.528	0.201	0	IFI6	COVID-19	NK
0	1.05064	0.84	0.547	0	LY6E	COVID-19	NK
0	1.01157	0.42	0.062	0	HLA-DRB5	M-specific	NK
0	0.940948	0.635	0.385	0	DUSP1	COVID-19	NK
0	0.932291	0.598	0.416	0	NFKBIA	COVID-19	NK
0	0.879956	0.581	0.33	0	IFITM3	COVID-19	NK
0	0.871006	0.565	0.368	0	CD69	COVID-19	NK
0	0.857493	0.247	0.013	0	IFI44L	M-specific	NK
0	0.824701	0.515	0.278	0	ISG15	COVID-19	NK
0	0.784697	0.481	0.253	0	PPP1R15A	COVID-19	NK
0	0.751048	0.922	0.767	0	RPL41	COVID-19	NK
0	0.746484	0.909	0.708	0	IFITM1	COVID-19	NK
0	0.635963	0.852	0.679	0	TSC22D3	COVID-19	NK
0	0.632107	0.266	0.069	0	MX1	M-specific	NK
0	0.61513	0.746	0.619	0	KLF6	COVID-19	NK
0	0.565174	0.864	0.683	0	RPS26	COVID-19	NK
0	0.524144	0.891	0.693	0	FTH1	COVID-19	NK
0	0.520466	0.613	0.348	0	GABARAP	COVID-19	NK
0	0.43944	0.93	0.783	0	RPL28	COVID-19	NK
0	0.41721	0.91	0.761	0	RPL36	COVID-19	NK
0	0.377846	0.924	0.787	0	RPL30	COVID-19	NK
0	0.376022	0.987	0.97	0	TMSB10	COVID-19	NK
0	0.364165	0.995	0.993	0	HLA-C	M-specific	NK
0	0.325435	0.958	0.887	0	FAU	COVID-19	NK
0	-0.377309	0.954	0.969	0	MT-ND1	COVID-19	NK
0	-0.524684	0.092	0.308	0	RNA18S5	COVID-19	NK
0	-0.528957	0.909	0.973	0	MT-ND5	M-specific	NK
0	-0.563665	0.991	1	0	MT-CO1	COVID-19	NK
0	-0.635382	0.94	0.983	0	MT-CYB	M-specific	NK
0	-0.639613	0.092	0.308	0	RNA28S5	COVID-19	NK
0	-0.740608	0.091	0.304	0	MT-RNR1	COVID-19	NK
0	-0.887181	0.962	0.997	0	MT-ATP6	COVID-19	NK
0	-0.93913	0.835	0.99	0	MT-ND4	COVID-19	NK
0	-0.997356	0.057	0.245	0	GNB2L1	COVID-19	NK
0	-1.15659	0.092	0.308	0	MT-RNR2	COVID-19	NK
9.9501856678552e-319	0.358689	0.921	0.78	2.4629694583642e-314	RPL39	COVID-19	NK
2.14724469514739e-314	-0.417497	0.881	0.934	5.31507479389832e-310	MT-ND2	M-specific	NK
1.21028629591424e-313	0.326239	0.967	0.902	0	NKG7	COVID-19	NK
4.22866294215849e-312	0.544297	0.61	0.412	1.04672e-307	ISG20	COVID-19	NK
0	0.911657	0.549	0.354	4.93887e-304	JUN	M-specific	NK
4.10997e-304	0.359819	0.948	0.87	1.01734e-299	PFN1	COVID-19	NK
5.5597e-304	0.315133	0.944	0.833	1.37619e-299	RPL37	COVID-19	NK
6.85462e-304	0.424709	0.983	0.944	1.69672e-299	ACTB	COVID-19	NK
5.39223e-298	0.324603	0.94	0.87	1.33474e-293	RPL18A	COVID-19	NK
7.73449e-295	0.326044	0.939	0.843	1.91452e-290	RPS28	COVID-19	NK
7.18163e-292	0.529194	0.322	0.128	1.77767e-287	IRF7	M-specific	NK
1.36094e-287	0.297588	0.955	0.868	3.36874e-283	RPL32	COVID-19	NK
3.56187e-287	0.337249	0.958	0.871	8.81669e-283	RPS27	COVID-19	NK
2.14129e-278	0.300489	0.948	0.876	5.30034e-274	RPS13	COVID-19	NK
1.96457e-274	0.290395	0.948	0.864	4.86291e-270	RPS15	COVID-19	NK
2.96991e-274	0.355041	0.946	0.88	7.35142e-270	RPS21	COVID-19	NK
1.27089e-271	-0.401843	0.728	0.877	3.14582e-267	ARL4C	COVID-19	NK
4.94985e-270	0.377709	0.912	0.845	1.22524e-265	CTSW	COVID-19	NK
6.49284e-265	0.319531	0.924	0.812	1.60717e-260	RPS25	COVID-19	NK
8.0088e-261	0.33927	0.871	0.679	1.98242e-256	ATP5F1E	COVID-19	NK
7.9399e-258	0.417407	0.709	0.51	1.96536e-253	MIF	COVID-19	NK
1.31946e-254	-0.401049	0.975	0.987	3.26606e-250	MT-CO3	M-specific	NK
6.23212e-254	0.273289	0.925	0.786	1.54264e-249	RPS15A	COVID-19	NK
1.64359e-249	0.275406	0.974	0.922	4.06838e-245	RPLP1	COVID-19	NK
2.75657e-248	0.315147	0.941	0.848	6.82333e-244	CST7	COVID-19	NK
1.50914e-246	-0.687133	0.699	0.835	3.73559e-242	AHNAK	COVID-19	NK
5.59371e-246	-0.876506	0.177	0.346	1.38461e-241	MTRNR2L8	COVID-19	NK
3.00355e-232	0.38711	0.746	0.575	7.43468e-228	FXYD5	COVID-19	NK
2.04413e-227	-0.316394	0.906	0.866	5.05985e-223	MT-ND3	M-specific	NK
4.62945e-224	0.626137	0.603	0.464	1.14593e-219	ZFP36	COVID-19	NK
2.59551e-223	0.387919	0.807	0.665	6.42467e-219	CD7	COVID-19	NK
2.7583e-219	0.314084	0.892	0.748	6.82762e-215	HCST	COVID-19	NK
6.48449e-219	0.432829	0.435	0.237	1.60511e-214	ATP6V0C	COVID-19	NK
1.97825e-210	-0.374702	0.904	0.957	4.89676e-206	PTPRC	COVID-19	NK
7.52756e-208	-0.38472	0.528	0.706	1.8633e-203	ID2	COVID-19	NK
9.27211e-206	-0.33474	0.745	0.836	2.29513e-201	RPS20	COVID-19	NK
6.65815e-204	0.329682	0.791	0.628	1.64809e-199	ATP5MC2	COVID-19	NK
3.99105e-202	-0.61935	0.677	0.789	9.87906e-198	SYNE2	COVID-19	NK
7.98439e-202	-0.543964	0.321	0.491	1.97638e-197	PIP4K2A	COVID-19	NK
1.38129e-200	0.312358	0.93	0.846	3.41911e-196	MYL12A	M-specific	NK
7.95216e-195	-0.707202	0.514	0.63	1.9684e-190	MACF1	COVID-19	NK
8.39343e-190	0.363544	0.565	0.413	2.07763e-185	KRTCAP2	COVID-19	NK
2.52323e-187	-0.451331	0.283	0.463	6.24575e-183	CD81	COVID-19	NK
4.24382e-187	0.343809	0.764	0.611	1.05047e-182	PPIB	COVID-19	NK
1.09809e-186	0.29287	0.877	0.745	2.7181e-182	GAPDH	COVID-19	NK
2.92302e-186	0.327723	0.767	0.641	7.23534e-182	DAZAP2	M-specific	NK
6.05407e-186	0.299007	0.971	0.931	1.49856e-181	H3F3B	M-specific	NK
5.28286e-185	0.432187	0.35	0.186	1.30767e-180	EIF2AK2	M-specific	NK
3.48163e-183	0.395828	0.829	0.71	8.61808e-179	CD74	COVID-19	NK
9.60905e-181	-0.572226	0.567	0.657	2.37853e-176	ETS1	COVID-19	NK
3.74633e-180	0.28016	0.926	0.831	9.27329e-176	FTL	COVID-19	NK
1.64134e-179	0.408281	0.544	0.398	4.06281e-175	ADGRE5	M-specific	NK
1.65176e-178	0.501021	0.46	0.281	4.08861e-174	XAF1	M-specific	NK
8.49739e-177	0.321605	0.74	0.583	2.10336e-172	SARAF	M-specific	NK
9.97798e-177	-0.624465	0.648	0.754	2.46985e-172	SYNE1	COVID-19	NK
6.03997e-174	-0.260078	0.868	0.915	1.49507e-169	RPL27A	COVID-19	NK
8.41848e-174	0.370608	0.618	0.489	2.08383e-169	HLA-DPA1	M-specific	NK
1.9571e-173	-0.44813	0.556	0.69	4.84442e-169	TLN1	COVID-19	NK
2.07058e-173	0.271316	0.875	0.739	5.12531e-169	TMA7	COVID-19	NK
2.4001e-172	0.357427	0.538	0.394	5.94096e-168	NDUFA3	COVID-19	NK
4.84886e-170	0.482544	0.248	0.108	1.20024e-165	PMAIP1	M-specific	NK
7.16386e-170	0.566202	0.482	0.372	1.77327e-165	MT2A	COVID-19	NK
1.69372e-168	0.331203	0.685	0.555	4.19246e-164	PRR13	COVID-19	NK
5.3864e-168	0.309297	0.753	0.609	1.33329e-163	CD37	COVID-19	NK
2.59028e-167	-0.54343	0.487	0.581	6.41172e-163	MT-ND6	COVID-19	NK
7.44039e-164	0.300506	0.799	0.648	1.84172e-159	EMP3	M-specific	NK
5.27721e-160	-0.551227	0.301	0.454	1.30627e-155	IGF2R	COVID-19	NK
1.2029e-159	0.358307	0.558	0.421	2.97755e-155	BST2	M-specific	NK
4.86354e-159	0.353793	0.385	0.23	1.20387e-154	PSMA6	COVID-19	NK
2.76415e-156	-0.267266	0.903	0.944	6.84209e-152	RPS11	M-specific	NK
7.85872e-153	0.431038	0.207	0.087	1.94527e-148	NFKBIZ	M-specific	NK
1.87308e-152	0.348457	0.466	0.312	4.63645e-148	PPP3CC	COVID-19	NK
6.79403e-149	-0.424245	0.448	0.59	1.68173e-144	ARHGAP30	COVID-19	NK
1.05318e-148	0.38345	0.515	0.392	2.60694e-144	BAX	COVID-19	NK
2.0341e-148	0.317737	0.565	0.429	5.03501e-144	ATP5MD	COVID-19	NK
5.70136e-145	-0.408011	0.791	0.863	1.41126e-140	JAK1	COVID-19	NK
1.89526e-143	0.334058	0.638	0.489	4.69134e-139	RPL36A	COVID-19	NK
2.0057e-143	0.306808	0.578	0.44	4.96472e-139	TMEM258	COVID-19	NK
1.42128e-142	0.334116	0.537	0.396	3.5181e-138	SHISA5	M-specific	NK
3.2762e-139	0.360211	0.547	0.422	8.10959e-135	ALOX5AP	COVID-19	NK
8.44843e-138	0.313125	0.461	0.337	2.09124e-133	PET100	COVID-19	NK
1.7421e-137	0.302425	0.527	0.403	4.31222e-133	SCAND1	COVID-19	NK
1.26154e-136	-0.434811	0.4	0.539	3.12269e-132	DIAPH1	COVID-19	NK
1.30619e-136	0.319662	0.577	0.442	3.2332e-132	ATP5ME	COVID-19	NK
1.98019e-136	0.26136	0.816	0.737	4.90158e-132	PNRC1	M-specific	NK
2.88524e-135	0.275549	0.703	0.554	7.14183e-131	TRIR	M-specific	NK
3.8222e-134	0.269194	0.736	0.587	9.46108e-130	ELOB	COVID-19	NK
7.79989e-131	0.338905	0.259	0.143	1.93071e-126	AC016831.7	M-specific	NK
1.0861e-126	-0.514287	0.354	0.458	2.68843e-122	SLFN5	COVID-19	NK
8.9289e-125	-0.322158	0.601	0.733	2.21017e-120	RUNX3	COVID-19	NK
7.3506e-123	-0.40667	0.309	0.441	1.81949e-118	MYBL1	COVID-19	NK
1.33151e-121	0.327199	0.35	0.227	3.29589e-117	CCNH	M-specific	NK
5.07208e-121	0.310967	0.422	0.267	1.25549e-116	NME2	COVID-19	NK
5.70786e-121	-0.334048	0.225	0.375	1.41287e-116	KLRG1	M-specific	NK
9.97835e-121	-0.252522	0.753	0.833	2.46994e-116	EFHD2	COVID-19	NK
3.44792e-120	0.300523	0.676	0.561	8.53465e-116	HMGN2	COVID-19	NK
4.55985e-120	0.250045	0.851	0.754	1.1287e-115	UBB	M-specific	NK
5.04841e-120	0.283769	0.661	0.517	1.24963e-115	PAXX	COVID-19	NK
9.63908e-120	-0.408225	0.26	0.388	2.38596e-115	KLF13	COVID-19	NK
8.2673e-118	-0.378447	0.455	0.578	2.04641e-113	STK10	COVID-19	NK
1.01427e-117	0.280236	0.577	0.441	2.51063e-113	GNB2	M-specific	NK
1.77187e-117	0.263405	0.714	0.594	4.3859e-113	OST4	COVID-19	NK
4.213e-117	-0.362496	0.422	0.546	1.04284e-112	FNBP1	COVID-19	NK
2.478e-114	0.303354	0.201	0.103	6.13379e-110	TYMP	M-specific	NK
5.3601e-114	-0.31033	0.565	0.675	1.32679e-109	PPP2R5C	COVID-19	NK
1.7445e-113	0.325255	0.255	0.136	4.31815e-109	EPSTI1	M-specific	NK
1.57732e-112	0.294925	0.446	0.333	3.90435e-108	RAB5IF	M-specific	NK
8.64697e-112	-0.325494	0.485	0.611	2.14038e-107	GNAS	COVID-19	NK
1.06532e-110	-0.300453	0.484	0.618	2.63697e-106	GNAI2	COVID-19	NK
5.16319e-109	0.280868	0.561	0.425	1.27804e-104	PSMB10	M-specific	NK
3.00433e-108	0.289467	0.444	0.335	7.43661e-104	FKBP11	M-specific	NK
3.5863e-106	0.65451	0.304	0.201	8.87717e-102	FOS	COVID-19	NK
4.78104e-105	-0.298344	0.464	0.549	1.18345e-100	RPS10	COVID-19	NK
7.94219e-104	0.276337	0.654	0.547	1.96593e-99	HLA-DPB1	M-specific	NK
1.50317e-103	-0.449374	0.165	0.248	3.7208e-99	SPTBN1	COVID-19	NK
1.32004e-102	0.269198	0.674	0.553	3.26749e-98	PPDPF	COVID-19	NK
4.56578e-102	0.412965	0.471	0.396	1.13017e-97	TNFAIP3	M-specific	NK
1.73497e-100	0.399712	0.216	0.127	4.29458e-96	MYADM	M-specific	NK
2.47186e-100	0.262612	0.525	0.41	6.11861e-96	ATP5MPL	COVID-19	NK
2.72489e-100	0.301131	0.375	0.278	6.74493e-96	ZBP1	M-specific	NK
8.94476e-100	0.258403	0.507	0.393	2.2141e-95	ARF5	COVID-19	NK
9.40645e-100	-0.320939	0.591	0.69	2.32838e-95	PTP4A2	COVID-19	NK
5.56891e-99	0.324194	0.283	0.162	1.37847e-94	TAOK1	COVID-19	NK
6.66013e-99	0.279777	0.404	0.284	1.64858e-94	RAB29	M-specific	NK
3.02769e-98	0.31803	0.41	0.324	7.49444e-94	CEBPB	M-specific	NK
4.28837e-98	0.281911	0.297	0.184	1.0615e-93	NFKBIB	M-specific	NK
7.17693e-98	-0.396866	0.175	0.269	1.77651e-93	TOP2B	COVID-19	NK
2.77483e-97	-0.335773	0.25	0.372	6.86853e-93	CDV3	M-specific	NK
8.30927e-97	0.252555	0.53	0.419	2.05679e-92	SEC61G	COVID-19	NK
4.26601e-96	-0.349605	0.317	0.436	1.05597e-91	ADD1	COVID-19	NK
1.64213e-95	-0.273355	0.509	0.617	4.06477e-91	SET	M-specific	NK
7.95366e-94	0.259514	0.363	0.259	1.96877e-89	TOMM5	COVID-19	NK
2.72008e-93	-0.335405	0.576	0.669	6.73302e-89	ITGAL	COVID-19	NK
1.28687e-92	-0.303089	0.551	0.663	3.18539e-88	DDX17	COVID-19	NK
1.49341e-92	0.668208	0.204	0.129	3.69664e-88	CCL3	M-specific	NK
1.82086e-92	0.272645	0.295	0.194	4.50718e-88	FCMR	COVID-19	NK
7.7322e-92	0.254064	0.594	0.487	1.91395e-87	EPC1	M-specific	NK
2.59706e-91	-0.323379	0.107	0.206	6.42851e-87	DYRK2	COVID-19	NK
1.06199e-90	0.26113	0.559	0.45	2.62875e-86	RSRP1	M-specific	NK
4.8553e-89	0.261848	0.584	0.485	1.20183e-84	C12orf57	COVID-19	NK
1.18656e-88	-0.413715	0.239	0.342	2.93708e-84	HIPK2	COVID-19	NK
1.61707e-88	-0.348221	0.147	0.243	4.00273e-84	USP7	COVID-19	NK
2.91115e-88	0.27126	0.349	0.226	7.20596e-84	AC116366.3	COVID-19	NK
4.83264e-88	-0.33463	0.556	0.639	1.19622e-83	AKAP13	COVID-19	NK
1.01834e-87	0.268026	0.321	0.214	2.5207e-83	ICAM2	M-specific	NK
1.47492e-87	-0.350585	0.376	0.476	3.65087e-83	CANX	COVID-19	NK
4.26623e-87	-0.313392	0.533	0.628	1.05602e-82	ACTR2	M-specific	NK
4.82766e-87	0.250665	0.432	0.336	1.19499e-82	REX1BD	COVID-19	NK
1.38258e-86	0.344911	0.508	0.429	3.42229e-82	FCER1G	COVID-19	NK
5.95706e-86	0.252687	0.583	0.464	1.47455e-81	FYB1	M-specific	NK
5.36668e-85	0.441827	0.249	0.159	1.32841e-80	CD3D	M-specific	NK
5.52197e-84	-0.259978	0.183	0.294	1.36685e-79	NDUFB8	COVID-19	NK
7.80157e-84	-0.351495	0.317	0.416	1.93112e-79	ATP2B4	COVID-19	NK
8.39514e-84	-0.328327	0.219	0.32	2.07805e-79	WDR82	M-specific	NK
2.04634e-83	-0.382108	0.529	0.609	5.06529e-79	UTRN	COVID-19	NK
9.03709e-83	-0.25569	0.791	0.865	2.23695e-78	FCGR3A	COVID-19	NK
1.63369e-82	0.256099	0.405	0.303	4.04386e-78	C19orf66	M-specific	NK
1.69781e-81	0.254288	0.298	0.186	4.20258e-77	POLD4	COVID-19	NK
1.77103e-81	-0.328188	0.211	0.309	4.38382e-77	ZBTB44	COVID-19	NK
5.01431e-81	-0.281292	0.438	0.533	1.24119e-76	CDC42SE2	M-specific	NK
2.95418e-80	-0.334475	0.59	0.663	7.31249e-76	IL2RB	COVID-19	NK
2.70557e-79	-0.268111	0.368	0.484	6.6971e-75	CD300A	M-specific	NK
1.7475e-77	-0.264869	0.726	0.795	4.32559e-73	MSN	M-specific	NK
9.66682e-77	-0.353409	0.285	0.377	2.39283e-72	PTPN12	COVID-19	NK
3.11315e-76	-0.318457	0.527	0.609	7.70597e-72	SPN	M-specific	NK
2.16289e-75	-0.330883	0.201	0.282	5.3538e-71	CXXC5	COVID-19	NK
3.76687e-75	-0.323417	0.221	0.313	9.32414e-71	NCOA1	COVID-19	NK
8.68333e-75	-0.346381	0.335	0.429	2.14938e-70	KIAA1551	M-specific	NK
2.65616e-74	-0.331684	0.439	0.537	6.57479e-70	SORL1	COVID-19	NK
3.33699e-74	0.281364	0.411	0.304	8.26005e-70	TRIM22	M-specific	NK
8.51902e-74	-0.318648	0.125	0.204	2.10871e-69	C6orf106	M-specific	NK
1.06846e-73	-0.335896	0.342	0.447	2.64476e-69	SPOCK2	COVID-19	NK
2.85102e-73	-0.349896	0.26	0.33	7.05714e-69	CHD3	M-specific	NK
3.36666e-73	-0.278663	0.491	0.579	8.3335e-69	EIF4B	M-specific	NK
4.29255e-73	-0.294023	0.823	0.878	1.06253e-68	LCP1	M-specific	NK
6.01028e-73	-0.294038	0.177	0.271	1.48773e-68	CSNK1G2	COVID-19	NK
1.32382e-71	-0.303165	0.504	0.589	3.27685e-67	ATM	COVID-19	NK
1.63344e-71	-0.27868	0.297	0.401	4.04325e-67	CAPNS1	M-specific	NK
1.74249e-71	-0.316103	0.656	0.716	4.31318e-67	MYH9	M-specific	NK
1.57123e-69	-0.261434	0.155	0.25	3.88927e-65	USF2	COVID-19	NK
3.52048e-68	-0.250626	0.453	0.559	8.71425e-64	TRDC	COVID-19	NK
2.45512e-67	-0.308623	0.207	0.282	6.07715e-63	CREBBP	COVID-19	NK
1.30116e-65	-0.299226	0.187	0.266	3.22076e-61	ESYT2	M-specific	NK
2.26998e-65	0.282331	0.555	0.617	5.61887e-61	IER2	COVID-19	NK
6.30556e-65	-0.310898	0.137	0.204	1.56082e-60	APOBR	COVID-19	NK
1.28984e-64	-0.300621	0.149	0.209	3.19274e-60	GOLGA8B	COVID-19	NK
2.05602e-64	-0.279141	0.324	0.417	5.08926e-60	EPB41	COVID-19	NK
1.19857e-63	-0.271695	0.333	0.42	2.96682e-59	HNRNPD	COVID-19	NK
1.70895e-63	-0.30026	0.291	0.37	4.23016e-59	PREX1	M-specific	NK
2.65205e-63	-0.263977	0.249	0.339	6.56461e-59	EHD1	COVID-19	NK
5.17704e-63	-0.278639	0.231	0.326	1.28147e-58	TRAPPC10	COVID-19	NK
5.3632e-62	-0.253422	0.234	0.328	1.32755e-57	RAP2B	M-specific	NK
1.68618e-61	-0.27253	0.362	0.451	4.17379e-57	MLLT6	COVID-19	NK
3.18326e-61	0.278264	0.618	0.578	7.87953e-57	JUNB	M-specific	NK
8.81928e-61	-0.303391	0.206	0.284	2.18304e-56	KAT6A	COVID-19	NK
1.9078e-60	-0.328749	0.27	0.349	4.72237e-56	SETX	M-specific	NK
1.12168e-59	-0.264116	0.315	0.41	2.7765e-55	YY1	COVID-19	NK
1.55003e-59	-0.290618	0.37	0.463	3.8368e-55	CCDC88C	COVID-19	NK
5.21234e-59	-0.266292	0.263	0.35	1.29021e-54	GNB1	M-specific	NK
5.89092e-59	-0.277064	0.395	0.481	1.45818e-54	PRKCB	M-specific	NK
4.22323e-58	-0.282647	0.295	0.374	1.04537e-53	ARHGAP25	COVID-19	NK
4.77576e-58	-0.308185	0.258	0.335	1.18214e-53	CHD4	COVID-19	NK
1.45423e-57	-0.279787	0.271	0.353	3.59966e-53	SLAMF7	M-specific	NK
2.08909e-57	-0.25103	0.353	0.444	5.17112e-53	FAM107B	M-specific	NK
3.12942e-57	0.254404	0.379	0.308	7.74625e-53	IGFBP7	COVID-19	NK
1.3484e-56	-0.285948	0.242	0.324	3.33769e-52	MYO9B	COVID-19	NK
2.4943e-56	-0.293434	0.248	0.332	6.17414e-52	BOD1L1	COVID-19	NK
3.35649e-56	-0.280437	0.238	0.298	8.30833e-52	MAN1A2	M-specific	NK
3.78433e-56	-0.283967	0.194	0.277	9.36736e-52	RAPGEF1	M-specific	NK
4.33084e-56	-0.264884	0.249	0.329	1.07201e-51	P2RY8	COVID-19	NK
5.3534e-56	-0.273332	0.186	0.261	1.32513e-51	UBTF	M-specific	NK
6.12491e-56	0.262245	0.244	0.165	1.5161e-51	HIST1H1C	M-specific	NK
4.175e-55	-0.252883	0.366	0.444	1.03344e-50	TMC8	M-specific	NK
2.08147e-54	-0.258532	0.22	0.301	5.15226e-50	GBP2	M-specific	NK
4.54222e-54	-0.293302	0.292	0.362	1.12433e-49	KMT2A	COVID-19	NK
1.08616e-53	-0.256678	0.525	0.579	2.68858e-49	SF3B1	M-specific	NK
9.38854e-53	-0.2814	0.394	0.462	2.32395e-48	BPTF	COVID-19	NK
1.2132e-52	-0.285678	0.253	0.324	3.00303e-48	PRRC2B	M-specific	NK
1.76791e-52	-0.25498	0.192	0.272	4.37611e-48	CTBP2	M-specific	NK
1.90177e-52	-0.261691	0.193	0.266	4.70744e-48	TIGIT	COVID-19	NK
1.158e-51	-0.256581	0.376	0.462	2.8664e-47	CEP78	COVID-19	NK
2.74031e-51	0.495513	0.699	0.632	6.78308e-47	CCL4	M-specific	NK
3.36931e-51	-0.252214	0.492	0.573	8.34005e-47	BTN3A2	COVID-19	NK
3.78575e-51	0.265791	0.267	0.209	9.37086e-47	LAIR2	COVID-19	NK
8.21313e-51	-0.273378	0.171	0.23	2.033e-46	ABHD2	COVID-19	NK
1.47596e-50	-0.25389	0.348	0.43	3.65345e-46	VPS13C	M-specific	NK
1.8592e-49	-0.253826	0.345	0.416	4.60208e-45	GLG1	M-specific	NK
4.06736e-49	-0.255795	0.627	0.685	1.00679e-44	IQGAP1	M-specific	NK
9.46732e-49	0.31609	0.416	0.407	2.34344e-44	CXCR4	M-specific	NK
1.14956e-48	0.28847	0.231	0.153	2.84551e-44	CD3G	M-specific	NK
2.94446e-48	-0.264747	0.297	0.358	7.28843e-44	BTN3A1	M-specific	NK
1.01443e-47	-0.250003	0.164	0.234	2.51102e-43	KIAA2026	COVID-19	NK
4.96719e-47	-0.264947	0.203	0.25	1.22953e-42	SPEN	M-specific	NK
5.83351e-47	0.252158	0.204	0.175	1.44397e-42	CREM	M-specific	NK
2.33134e-46	-0.255094	0.199	0.259	5.77077e-42	NLRP1	COVID-19	NK
5.40654e-46	-0.257893	0.212	0.272	1.33828e-41	ZC3H13	COVID-19	NK
1.76936e-42	0.269399	0.418	0.361	4.37971e-38	HIST1H1E	M-specific	NK
4.78376e-42	-0.252985	0.234	0.28	1.18412e-37	SETD2	M-specific	NK
3.02918e-37	-0.252306	0.28	0.329	7.49814e-33	CCND2	M-specific	NK
5.40497e-32	0.419927	0.405	0.414	1.33789e-27	JUND	COVID-19	NK
0	1.96256	0.534	0.372	0	MT2A	COVID-19	NK
0	1.57775	0.332	0.12	0	MT1X	S-specific	NK
0	1.30661	0.315	0.044	0	S100A8	S-specific	NK
0	1.27097	0.893	0.767	0	RPL41	COVID-19	NK
0	1.11447	0.835	0.683	0	RPS26	COVID-19	NK
0	1.08439	0.294	0.078	0	S100A9	S-specific	NK
0	1.07749	0.648	0.33	0	IFITM3	COVID-19	NK
0	0.893883	0.445	0.162	0	TAOK1	COVID-19	NK
0	0.849422	0.718	0.547	0	LY6E	COVID-19	NK
0	0.692107	0.905	0.78	0	RPL39	COVID-19	NK
0	0.689502	0.343	0.209	0	LAIR2	COVID-19	NK
0	0.630008	0.557	0.422	0	ALOX5AP	COVID-19	NK
0	0.602598	0.542	0.412	0	ISG20	COVID-19	NK
0	0.597697	0.563	0.348	0	GABARAP	COVID-19	NK
0	0.59423	0.942	0.88	0	RPS21	COVID-19	NK
0	0.58472	0.902	0.783	0	RPL28	COVID-19	NK
0	0.577145	0.606	0.489	0	RPL36A	COVID-19	NK
0	0.573336	0.919	0.843	0	RPS28	COVID-19	NK
0	0.551125	0.825	0.679	0	ATP5F1E	COVID-19	NK
0	0.549649	0.83	0.614	0	MT-ATP8	S-specific	NK
0	0.538714	0.866	0.708	0	IFITM1	COVID-19	NK
0	0.529294	0.932	0.87	0	PFN1	COVID-19	NK
0	0.529097	0.88	0.761	0	RPL36	COVID-19	NK
0	0.528241	0.983	0.97	0	TMSB10	COVID-19	NK
0	0.511616	0.939	0.871	0	RPS27	COVID-19	NK
0	0.509506	0.506	0.429	0	ATP5MD	COVID-19	NK
0	0.499321	0.435	0.392	0	BAX	COVID-19	NK
0	0.497636	0.955	0.919	0	RPL34	S-specific	NK
0	0.495771	0.468	0.394	0	NDUFA3	COVID-19	NK
0	0.482704	0.651	0.575	0	FXYD5	COVID-19	NK
0	0.482165	0.969	0.922	0	RPLP1	COVID-19	NK
0	0.479608	0.858	0.697	0	MT-ND4L	S-specific	NK
0	0.476214	0.889	0.787	0	RPL30	COVID-19	NK
0	0.468969	0.93	0.876	0	RPS13	COVID-19	NK
0	0.468897	0.896	0.786	0	RPS15A	COVID-19	NK
0	0.46282	0.932	0.87	0	RPL18A	COVID-19	NK
0	0.459274	0.709	0.628	0	ATP5MC2	COVID-19	NK
0	0.453546	0.492	0.442	0	ATP5ME	COVID-19	NK
0	0.449219	0.501	0.44	0	TMEM258	COVID-19	NK
0	0.444929	0.704	0.623	0	ATP5MG	S-specific	NK
0	0.43424	0.456	0.41	0	ATP5MPL	COVID-19	NK
0	0.426163	0.457	0.419	0	SEC61G	COVID-19	NK
0	0.423036	0.915	0.833	0	RPL37	COVID-19	NK
0	0.422075	0.384	0.337	0	PET100	COVID-19	NK
0	0.41972	0.935	0.864	0	RPS15	COVID-19	NK
0	0.41402	0.944	0.887	0	FAU	COVID-19	NK
0	0.41089	0.644	0.587	0	ELOB	COVID-19	NK
0	0.410091	0.915	0.856	0	SERF2	S-specific	NK
0	0.408738	0.938	0.868	0	RPL32	COVID-19	NK
0	0.408262	0.732	0.687	0	COX7C	S-specific	NK
0	0.399646	0.936	0.885	0	RPL35A	S-specific	NK
0	0.399573	0.656	0.618	0	COMMD6	S-specific	NK
0	0.390216	0.449	0.42	0	ATP5MF	S-specific	NK
0	0.383556	0.448	0.413	0	KRTCAP2	COVID-19	NK
0	0.382942	0.342	0.294	0	ROMO1	S-specific	NK
0	0.382492	0.969	0.93	0	RPS12	S-specific	NK
0	0.378632	0.649	0.609	0	SNRPD2	S-specific	NK
0	0.372784	0.625	0.594	0	OST4	COVID-19	NK
0	0.371019	0.578	0.555	0	PRR13	COVID-19	NK
0	0.366527	0.62	0.597	0	COX6B1	S-specific	NK
0	0.362841	0.662	0.641	0	COX6C	S-specific	NK
0	0.359738	0.642	0.62	0	UBL5	S-specific	NK
0	0.352623	0.531	0.514	0	POLR2L	S-specific	NK
0	0.348608	0.371	0.346	0	TBCA	S-specific	NK
0	0.33506	0.515	0.507	0	C9orf16	S-specific	NK
0	0.320307	0.567	0.569	0	COX7A2	S-specific	NK
0	0.318284	0.573	0.574	0	COX8A	S-specific	NK
0	0.317142	0.414	0.413	0	UQCRQ	S-specific	NK
0	0.31584	0.499	0.497	0	UQCR10	S-specific	NK
0	0.299513	0.478	0.486	0	WDR83OS	S-specific	NK
0	0.296911	0.535	0.548	0	NDUFA1	S-specific	NK
0	0.296549	0.468	0.474	0	ATP5MC3	S-specific	NK
0	0.276638	0.382	0.393	0	ARF5	COVID-19	NK
0	0.255955	0.359	0.376	0	COPS9	S-specific	NK
0	0.250451	0.376	0.403	0	SCAND1	COVID-19	NK
0	0.250231	0.4	0.421	0	COX5A	S-specific	NK
0	-0.266902	0.14	0.308	0	RNA18S5	COVID-19	NK
0	-0.268628	0.67	0.605	0	PTPRCAP	S-specific	NK
0	-0.315565	0.117	0.335	0	NDUFA11	S-specific	NK
0	-0.34843	0.301	0.589	0	IL2RG	S-specific	NK
0	-0.37925	0.952	0.996	0	HLA-E	S-specific	NK
0	-0.40848	0.075	0.3	0	NDUFC2	S-specific	NK
0	-0.408695	0.325	0.613	0	S1PR5	S-specific	NK
0	-0.409973	0.102	0.341	0	CSNK2B	S-specific	NK
0	-0.430854	0.169	0.432	0	ARPC4	S-specific	NK
0	-0.437845	0.591	0.836	0	RPS20	COVID-19	NK
0	-0.481645	0.064	0.294	0	NDUFB8	COVID-19	NK
0	-0.50338	0.612	0.863	0	JAK1	COVID-19	NK
0	-0.506076	0.376	0.725	0	CCNI	S-specific	NK
0	-0.559016	0.34	0.635	0	IRF1	S-specific	NK
0	-0.618949	0.978	1	0	MT-CO1	COVID-19	NK
0	-0.619347	0.356	0.706	0	ID2	COVID-19	NK
0	-0.633151	0.57	0.877	0	ARL4C	COVID-19	NK
0	-0.633543	0.181	0.463	0	CD81	COVID-19	NK
0	-0.68293	0.999	1	0	MALAT1	S-specific	NK
0	-0.709855	0.085	0.328	0	METRNL	S-specific	NK
0	-0.724679	0.186	0.549	0	RPS10	COVID-19	NK
0	-0.731978	0.025	0.242	0	XIST	S-specific	NK
0	-0.818882	0.114	0.341	0	EEF1G	S-specific	NK
0	-0.854463	0.955	0.997	0	MT-ATP6	COVID-19	NK
0	-0.921321	0.856	0.99	0	MT-ND4	COVID-19	NK
0	-1.21769	0.14	0.308	0	MT-RNR2	COVID-19	NK
2.03060980440752e-321	0.317094	0.413	0.404	5.02636844884994e-317	COX7B	S-specific	NK
5.78056805634258e-321	-0.557529	0.526	0.789	1.43086401098648e-316	SYNE2	COVID-19	NK
1.19267446906077e-320	-0.399504	0.766	0.915	2.95222711326612e-316	RPL27A	COVID-19	NK
2.57255041133079e-319	-0.389775	0.341	0.618	6.3678340331671e-315	GNAI2	COVID-19	NK
1.95718670877906e-318	-0.394612	0.911	0.969	4.8446242602408e-314	MT-ND1	COVID-19	NK
6.34054699999551e-318	0.361131	0.96	0.932	1.56947559890889e-313	RPL11	S-specific	NK
2.09285165099839e-316	-0.457995	0.459	0.733	5.18043569171632e-312	RUNX3	COVID-19	NK
3.50126917274988e-316	0.321209	0.361	0.344	8.66669158330779e-312	SELENOH	S-specific	NK
4.18678489074604e-315	0.293689	0.487	0.491	1.03635486400637e-310	ATP5F1D	S-specific	NK
1.17922364701944e-313	0.315478	0.261	0.24	0	STMP1	S-specific	NK
7.33339062331668e-312	0.298492	0.298	0.282	1.81523e-307	ATP5PD	S-specific	NK
1.21203959436473e-311	0.310609	0.457	0.456	3.00016e-307	HIGD2A	S-specific	NK
1.65249361840983e-311	-0.45942	0.587	0.835	4.09042e-307	AHNAK	COVID-19	NK
9.85615540511102e-311	-0.363135	0.399	0.672	2.43969e-306	MYO1F	S-specific	NK
3.68824908479434e-310	0.254828	0.45	0.478	9.12952e-306	GNG5	S-specific	NK
0	0.258409	0.515	0.54	1.17602e-304	UQCRH	S-specific	NK
6.58121e-304	-0.389526	0.251	0.511	1.62905e-299	RHOC	S-specific	NK
1.19098e-303	0.314346	0.637	0.634	2.94802e-299	UQCR11	S-specific	NK
4.25548e-302	0.285464	0.39	0.388	1.05336e-297	ATP5PF	S-specific	NK
6.85374e-302	0.270143	0.39	0.399	1.69651e-297	NDUFB9	S-specific	NK
2.79325e-301	-0.386838	0.393	0.664	6.91413e-297	PCBP2	S-specific	NK
2.83717e-300	0.39604	0.891	0.812	7.02284e-296	RPS25	COVID-19	NK
1.18622e-299	0.385867	0.919	0.851	2.93624e-295	RPL12	S-specific	NK
3.50661e-298	0.385867	0.52	0.485	8.6799e-294	C12orf57	COVID-19	NK
4.40114e-296	0.283911	0.385	0.384	1.08941e-291	SNX3	S-specific	NK
5.26346e-296	0.312673	0.285	0.259	1.30286e-291	TOMM5	COVID-19	NK
3.07563e-294	0.398052	0.812	0.739	7.61311e-290	TMA7	COVID-19	NK
5.12979e-294	0.454111	0.723	0.679	1.26978e-289	TSC22D3	COVID-19	NK
1.36393e-293	0.270966	0.464	0.476	3.37613e-289	TRAPPC1	S-specific	NK
1.47161e-293	-0.339453	0.503	0.76	3.64267e-289	NCL	S-specific	NK
4.48533e-293	0.420594	0.704	0.665	1.11025e-288	CD7	COVID-19	NK
5.11563e-292	0.271387	0.585	0.609	1.26627e-287	NDUFB2	S-specific	NK
9.40975e-292	0.320003	0.487	0.469	2.3292e-287	ARF6	S-specific	NK
3.32041e-291	0.309638	0.364	0.377	8.21901e-287	RPS27L	S-specific	NK
6.9685e-291	-0.41363	0.875	0.96	1.72491e-286	GNLY	S-specific	NK
6.20387e-290	-0.355473	0.251	0.5	1.53565e-285	RORA	S-specific	NK
8.33055e-290	-0.360599	0.203	0.441	2.06206e-285	CDKN2D	S-specific	NK
1.0052e-289	0.454911	0.28	0.201	2.48818e-285	IFI6	COVID-19	NK
2.44467e-289	0.32653	0.466	0.45	6.0513e-285	HMGN3	S-specific	NK
4.41033e-289	-0.294467	0.133	0.335	1.09169e-284	PSMA1	S-specific	NK
1.90988e-288	0.25878	0.287	0.285	4.72752e-284	FKBP1A	S-specific	NK
5.10143e-288	0.289359	0.328	0.317	1.26276e-283	IFI27L2	S-specific	NK
1.50798e-287	-0.340132	0.317	0.574	3.7327e-283	SRSF7	S-specific	NK
1.25424e-286	0.264809	0.421	0.436	3.10462e-282	SELENOW	S-specific	NK
2.72379e-286	0.274487	0.308	0.3	6.74219e-282	SEM1	S-specific	NK
2.95788e-285	0.295866	0.484	0.483	7.32165e-281	ARL6IP4	S-specific	NK
5.91975e-285	0.552117	0.531	0.464	1.46532e-280	ZFP36	COVID-19	NK
6.10005e-285	0.342751	0.36	0.344	1.50994e-280	TECR	S-specific	NK
2.58015e-283	-0.327897	0.626	0.855	6.38664e-279	RNF213	S-specific	NK
6.36882e-283	0.301879	0.245	0.22	1.57647e-278	FAAP20	S-specific	NK
8.95752e-283	0.355612	0.293	0.25	2.21725e-278	NDUFB1	S-specific	NK
1.03408e-282	0.370417	0.877	0.814	2.55966e-278	RPL22	S-specific	NK
5.0075e-282	0.426143	0.963	0.94	1.23951e-277	RPS19	S-specific	NK
1.43923e-281	0.354342	0.349	0.312	3.56252e-277	PPP3CC	COVID-19	NK
4.30273e-280	0.289267	0.505	0.504	1.06505e-275	ANAPC16	S-specific	NK
6.54977e-280	-0.348275	0.601	0.833	1.62126e-275	EFHD2	COVID-19	NK
4.24191e-279	0.256551	0.324	0.336	1.05e-274	REX1BD	COVID-19	NK
7.39443e-277	0.540331	0.586	0.392	1.83034e-272	RPS4Y1	S-specific	NK
1.05886e-275	0.250341	0.342	0.35	2.62099e-271	NDUFB4	S-specific	NK
1.02576e-273	0.287055	0.307	0.298	2.53905e-269	NOP10	S-specific	NK
6.54238e-273	0.40498	0.892	0.796	1.61943e-268	SH3BGRL3	S-specific	NK
1.39352e-272	-0.32011	0.889	0.948	3.44939e-268	RPL13A	S-specific	NK
2.13114e-272	0.290541	0.542	0.561	5.2752e-268	HMGN2	COVID-19	NK
1.12126e-271	-0.356439	0.387	0.642	2.77545e-267	FYN	S-specific	NK
1.57362e-271	-0.31193	0.069	0.243	3.89519e-267	CHMP4A	S-specific	NK
6.24806e-271	0.361038	0.543	0.517	1.54658e-266	PAXX	COVID-19	NK
6.12565e-269	0.384137	0.875	0.758	1.51628e-264	RPL29	S-specific	NK
1.17797e-268	0.366836	0.926	0.839	2.91584e-264	RPS24	S-specific	NK
1.53874e-268	-0.276406	0.481	0.725	3.80885e-264	STK4	S-specific	NK
4.17809e-268	-0.312736	0.26	0.493	1.0342e-263	VAMP2	S-specific	NK
2.26767e-267	0.304832	0.663	0.657	5.61316e-263	UQCRB	S-specific	NK
4.50993e-267	0.276671	0.611	0.623	1.11634e-262	HINT1	S-specific	NK
8.06265e-265	-0.362593	0.377	0.631	1.99575e-260	HSPA5	S-specific	NK
1.13964e-264	0.284661	0.327	0.315	2.82095e-260	CSTB	S-specific	NK
2.91623e-264	-0.274596	0.095	0.269	7.21854e-260	TMBIM4	S-specific	NK
3.55811e-264	-0.350475	0.301	0.546	8.8074e-260	FNBP1	COVID-19	NK
1.05166e-261	-0.350007	0.388	0.638	2.60317e-257	AKNA	S-specific	NK
1.31992e-261	0.331941	0.879	0.874	3.26719e-257	RPLP0	S-specific	NK
2.16868e-261	0.416374	0.826	0.745	5.36813e-257	GAPDH	COVID-19	NK
2.7187e-261	0.279021	0.638	0.639	6.7296e-257	SUMO2	S-specific	NK
4.7857e-260	0.383434	0.625	0.656	1.1846e-255	KLRB1	S-specific	NK
8.54658e-260	-0.397906	0.226	0.463	2.11554e-255	PCSK7	S-specific	NK
1.48896e-259	-0.286645	0.254	0.478	3.68562e-255	THRAP3	S-specific	NK
1.975e-257	0.313562	0.328	0.297	4.88872e-253	MRPS21	S-specific	NK
2.95263e-257	-0.463802	0.286	0.534	7.30864e-253	PIK3R1	S-specific	NK
3.3014e-256	0.262812	0.258	0.257	8.17196e-252	RPL22L1	S-specific	NK
3.24636e-255	-0.478344	0.131	0.345	8.03572e-251	RNASEK	S-specific	NK
3.58788e-255	0.577216	0.305	0.171	8.88109e-251	KLRC3	S-specific	NK
8.61776e-254	-0.366008	0.363	0.611	2.13315e-249	GNAS	COVID-19	NK
1.48351e-253	-0.254793	0.084	0.245	3.67212e-249	RBM4	S-specific	NK
1.1432e-252	-0.400528	0.073	0.252	2.82976e-248	POLR2J3.1	S-specific	NK
1.54781e-252	-0.362449	0.33	0.574	3.8313e-248	ANKRD12	S-specific	NK
2.17967e-252	-0.355971	0.347	0.59	5.39533e-248	ARHGAP30	COVID-19	NK
5.41384e-252	0.327029	0.569	0.553	1.34009e-247	PPDPF	COVID-19	NK
2.11428e-251	0.473286	0.363	0.237	5.23347e-247	ATP6V0C	COVID-19	NK
8.6075e-251	0.333588	0.65	0.626	2.13061e-246	S100A10	S-specific	NK
1.77248e-250	-0.372352	0.37	0.617	4.38743e-246	IER2	COVID-19	NK
2.42442e-250	-0.254475	0.264	0.479	6.00117e-246	TERF2IP	S-specific	NK
1.08521e-249	-0.353405	0.389	0.636	2.68621e-245	ARPC1B	S-specific	NK
4.102e-249	-0.275972	0.077	0.239	1.01537e-244	NAA10	S-specific	NK
5.13908e-248	-0.304092	0.348	0.585	1.27208e-243	GIMAP7	S-specific	NK
6.03172e-248	-0.333733	0.049	0.201	1.49303e-243	U2AF1	S-specific	NK
6.76388e-247	-0.384364	0.128	0.326	1.67426e-242	TRAPPC10	COVID-19	NK
1.16487e-245	0.307915	0.274	0.248	2.88341e-241	NME3	S-specific	NK
1.82046e-241	-0.348548	0.377	0.619	4.50618e-237	TCF25	S-specific	NK
1.81839e-240	-0.311229	0.755	0.917	4.50105e-236	CD247	S-specific	NK
7.2012e-237	-0.262514	0.434	0.663	1.78251e-232	DDX17	COVID-19	NK
2.47921e-236	-0.313073	0.07	0.232	6.13679e-232	COMMD7	S-specific	NK
4.02899e-236	-0.274607	0.467	0.698	9.97297e-232	PRRC2C	S-specific	NK
6.02711e-236	-0.382899	0.21	0.428	1.49189e-231	NKTR	S-specific	NK
1.64076e-234	-0.293816	0.086	0.251	4.06137e-230	AC245297.3	S-specific	NK
2.86664e-234	0.528363	0.535	0.429	7.09579e-230	FCER1G	COVID-19	NK
5.1791e-234	-0.305305	0.286	0.508	1.28198e-229	PRSS23	S-specific	NK
8.69968e-234	0.437843	0.762	0.71	2.15343e-229	CD74	COVID-19	NK
1.76632e-233	0.294947	0.619	0.609	4.37217e-229	CD37	COVID-19	NK
1.9043e-233	0.272373	0.82	0.823	4.7137e-229	COX4I1	S-specific	NK
2.68981e-233	-0.460914	0.369	0.609	6.6581e-229	UTRN	COVID-19	NK
7.37245e-233	0.469922	0.336	0.253	1.8249e-228	PPP1R15A	COVID-19	NK
3.66043e-232	-0.256942	0.427	0.654	9.06065e-228	MATK	S-specific	NK
7.64694e-231	-0.359344	0.232	0.451	1.89285e-226	DDX3X	S-specific	NK
2.73147e-230	0.25898	0.619	0.63	6.76121e-226	SUB1	S-specific	NK
4.97614e-230	-0.331867	0.439	0.675	1.23174e-225	PPP2R5C	COVID-19	NK
5.8291e-230	-0.310315	0.198	0.401	1.44288e-225	GADD45B	S-specific	NK
1.42143e-229	-0.316719	0.35	0.578	3.51846e-225	STK10	COVID-19	NK
2.08924e-228	0.412422	0.416	0.368	5.1715e-224	CD69	COVID-19	NK
9.19751e-228	-0.276534	0.238	0.445	2.27666e-223	CTSD	S-specific	NK
2.17081e-227	-0.287592	0.145	0.328	5.3734e-223	ZBTB7A	S-specific	NK
3.51187e-227	-0.315177	0.257	0.473	8.69294e-223	PNN	S-specific	NK
5.79812e-227	0.322162	0.276	0.23	1.43521e-222	PSMA6	COVID-19	NK
3.17409e-225	-0.298053	0.546	0.769	7.85683e-221	HLA-F	S-specific	NK
3.44538e-225	0.331692	0.83	0.777	8.52834e-221	PPIA	S-specific	NK
1.6158e-222	0.369967	0.58	0.51	3.99959e-218	MIF	COVID-19	NK
4.48762e-222	-0.372623	0.228	0.441	1.11082e-217	MYBL1	COVID-19	NK
4.96941e-222	-0.263038	0.824	0.957	1.23008e-217	PTPRC	COVID-19	NK
6.79523e-222	-0.327637	0.079	0.242	1.68202e-217	PRR5	S-specific	NK
1.06158e-220	0.292116	0.946	0.906	2.62773e-216	RPS8	S-specific	NK
1.55527e-220	-0.323076	0.316	0.539	3.84975e-216	DIAPH1	COVID-19	NK
4.75737e-220	0.304465	0.949	0.91	1.17759e-215	RPL14	S-specific	NK
8.40514e-219	-0.320938	0.795	0.921	2.08052e-214	UBC	S-specific	NK
3.10335e-218	0.252043	0.547	0.559	7.68172e-214	TAGLN2	S-specific	NK
4.90208e-218	-0.32538	0.443	0.669	1.21341e-213	ITGAL	COVID-19	NK
7.44698e-217	-0.395574	0.232	0.447	1.84335e-212	DUSP2	S-specific	NK
4.48907e-216	0.25506	0.274	0.278	1.11118e-211	ISG15	COVID-19	NK
8.96754e-215	0.311806	0.931	0.882	2.21973e-210	RPS23	S-specific	NK
1.16788e-214	0.470792	0.465	0.385	2.89086e-210	DUSP1	COVID-19	NK
1.19998e-214	-0.318863	0.1	0.265	2.9703e-210	BTG2	S-specific	NK
1.92183e-214	-0.331795	0.253	0.462	4.75711e-210	CEP78	COVID-19	NK
4.16481e-212	-0.307511	0.246	0.451	1.03092e-207	MLLT6	COVID-19	NK
3.09292e-209	0.374998	0.825	0.693	7.65589e-205	FTH1	COVID-19	NK
1.0833e-208	-0.292829	0.171	0.355	2.6815e-204	CSNK1D	S-specific	NK
3.22337e-208	-0.259412	0.424	0.641	7.97882e-204	SRRM2	S-specific	NK
3.37808e-207	-0.328232	0.105	0.274	8.36177e-203	MXD4	S-specific	NK
5.80305e-205	-0.288047	0.095	0.251	1.43643e-200	LLGL2	S-specific	NK
3.93358e-203	-0.347139	0.243	0.447	9.7368e-199	SPOCK2	COVID-19	NK
6.30271e-203	-0.290728	0.126	0.294	1.56011e-198	GIMAP1	S-specific	NK
1.53854e-202	-0.252914	0.812	0.942	3.80835e-198	DDX5	S-specific	NK
1.63122e-202	-0.252222	0.272	0.468	4.03775e-198	TGOLN2	S-specific	NK
6.51443e-202	-0.469167	0.269	0.487	1.61252e-197	CD3E	S-specific	NK
1.3823e-201	0.317726	0.208	0.162	3.42161e-197	AC243960.1	S-specific	NK
1.33679e-200	-0.417976	0.144	0.332	3.30894e-196	BOD1L1	COVID-19	NK
4.63616e-200	0.28368	0.224	0.194	1.14759e-195	FCMR	COVID-19	NK
5.84805e-200	-0.275953	0.3	0.504	1.44757e-195	SCAF11	S-specific	NK
3.4791e-199	0.274359	0.825	0.813	8.61182e-195	PFDN5	S-specific	NK
4.84833e-199	0.272358	0.6	0.619	1.20011e-194	KLF6	COVID-19	NK
1.05584e-198	-0.280719	0.1	0.251	2.61353e-194	PTMS	S-specific	NK
1.14373e-198	-0.252317	0.367	0.573	2.83108e-194	BTN3A2	COVID-19	NK
2.45559e-198	-0.427054	0.442	0.663	6.07832e-194	IL2RB	COVID-19	NK
5.03904e-198	-0.36911	0.339	0.559	1.24731e-193	TRDC	COVID-19	NK
6.6532e-198	0.280589	0.304	0.281	1.64687e-193	CISD3	S-specific	NK
8.91115e-197	-0.49574	0.546	0.754	2.20578e-192	SYNE1	COVID-19	NK
1.00674e-196	0.311889	0.981	0.944	2.49199e-192	ACTB	COVID-19	NK
1.11367e-196	0.291898	0.328	0.328	2.75666e-192	AC004687.1	S-specific	NK
1.38971e-195	-0.2992	0.477	0.69	3.43995e-191	TLN1	COVID-19	NK
3.08401e-195	-0.342688	0.422	0.639	7.63386e-191	AKAP13	COVID-19	NK
7.69026e-192	-0.896462	0.216	0.346	1.90357e-187	MTRNR2L8	COVID-19	NK
2.92456e-191	-0.377091	0.247	0.452	7.23916e-187	ANKRD11	S-specific	NK
8.07961e-191	-0.279255	0.897	0.976	1.99995e-186	TXNIP	S-specific	NK
5.52838e-190	-0.276907	0.234	0.423	1.36844e-185	EZR	S-specific	NK
5.9527e-190	0.321482	0.344	0.308	1.47347e-185	LINC00861	S-specific	NK
5.79509e-188	-0.250785	0.174	0.343	1.43446e-183	RSRC2	S-specific	NK
5.31294e-187	0.266568	0.281	0.264	1.31511e-182	DCXR	S-specific	NK
5.25189e-186	-0.299693	0.164	0.339	1.3e-181	EHD1	COVID-19	NK
1.04069e-185	-0.345027	0.213	0.404	2.57602e-181	CNOT6L	S-specific	NK
1.36674e-185	-0.295335	0.231	0.42	3.38308e-181	HNRNPD	COVID-19	NK
7.075e-185	-0.252099	0.298	0.49	1.75127e-180	RBM25	S-specific	NK
1.05241e-184	-0.410249	0.081	0.235	2.60502e-180	KLRC2	S-specific	NK
3.73908e-183	-0.261562	0.287	0.479	9.25534e-179	PPP1R12A	S-specific	NK
1.47218e-182	-0.361507	0.33	0.537	3.64409e-178	SORL1	COVID-19	NK
2.04896e-182	0.303444	0.869	0.824	5.07179e-178	TYROBP	S-specific	NK
2.222e-181	-0.256511	0.231	0.41	5.50012e-177	YY1	COVID-19	NK
2.9793e-181	-0.266803	0.145	0.307	7.37466e-177	CDK13	S-specific	NK
1.30769e-180	-0.61416	0.14	0.308	3.23693e-176	RNA28S5	COVID-19	NK
2.34734e-179	0.290773	0.808	0.807	5.81038e-175	KLRD1	S-specific	NK
2.23214e-177	0.25803	0.613	0.611	5.52522e-173	PPIB	COVID-19	NK
4.13837e-176	-0.495686	0.221	0.414	1.02437e-171	JUND	COVID-19	NK
6.47815e-176	0.39674	0.537	0.512	1.60354e-171	CMC1	S-specific	NK
8.36055e-176	-0.362289	0.291	0.491	2.06949e-171	PIP4K2A	COVID-19	NK
6.52e-175	-0.314191	0.116	0.271	1.6139e-170	CSNK1G2	COVID-19	NK
8.66873e-175	-0.253411	0.493	0.69	2.14577e-170	PTP4A2	COVID-19	NK
9.85821e-174	0.355422	0.898	0.831	2.4402e-169	FTL	COVID-19	NK
2.21576e-173	-0.267873	0.238	0.417	5.48468e-169	EPB41	COVID-19	NK
3.7318e-173	0.539863	0.379	0.222	9.23732e-169	MYOM2	S-specific	NK
2.20682e-172	0.273208	0.829	0.807	5.46253e-168	EEF1D	S-specific	NK
1.44895e-171	0.266236	0.772	0.771	3.58658e-167	CD99	S-specific	NK
3.47641e-170	-0.484054	0.588	0.562	8.60517e-166	RPL17	S-specific	NK
3.9653e-169	-0.81482	0.137	0.304	9.8153e-165	MT-RNR1	COVID-19	NK
1.03867e-168	-0.256183	0.395	0.589	2.57102e-164	ATM	COVID-19	NK
1.24214e-167	-0.317395	0.284	0.476	3.07468e-163	CANX	COVID-19	NK
9.62059e-167	-0.250594	0.252	0.428	2.38138e-162	DYNC1H1	S-specific	NK
1.805e-166	0.287202	0.849	0.845	4.46792e-162	CTSW	COVID-19	NK
8.52331e-164	-0.2631	0.284	0.463	2.10978e-159	CCDC88C	COVID-19	NK
2.70521e-163	-0.284776	0.106	0.25	6.6962e-159	USF2	COVID-19	NK
5.3807e-163	-0.295791	0.179	0.345	1.33189e-158	GOLGA4	S-specific	NK
2.76764e-162	-0.33435	0.274	0.462	6.85075e-158	BPTF	COVID-19	NK
2.84542e-162	-0.275727	0.296	0.48	7.04326e-158	TNFRSF1B	S-specific	NK
3.03197e-162	-0.285325	0.256	0.436	7.50504e-158	ADD1	COVID-19	NK
6.68331e-162	-0.260963	0.475	0.67	1.65432e-157	CD63	S-specific	NK
2.94849e-160	-0.26197	0.28	0.458	7.2984e-156	HNRNPH1	S-specific	NK
7.69165e-160	-0.685958	0.097	0.245	1.90391e-155	GNB2L1	COVID-19	NK
1.73694e-159	0.326646	0.282	0.226	4.29946e-155	AC116366.3	COVID-19	NK
5.91399e-158	-0.296451	0.217	0.388	1.46389e-153	KLF13	COVID-19	NK
1.28832e-156	-0.278856	0.219	0.387	3.18899e-152	AKAP9	S-specific	NK
1.36431e-155	-0.299256	0.216	0.389	3.37708e-151	MAP3K8	S-specific	NK
1.43894e-155	-0.427824	0.266	0.454	3.56182e-151	IGF2R	COVID-19	NK
4.79479e-151	-0.288136	0.116	0.258	1.18686e-146	ATXN7L3B	S-specific	NK
9.11184e-150	-0.260828	0.175	0.329	2.25545e-145	P2RY8	COVID-19	NK
2.78529e-149	-0.26496	0.146	0.291	6.89443e-145	PRDM2	S-specific	NK
3.93507e-149	-0.296851	0.244	0.416	9.74047e-145	ATP2B4	COVID-19	NK
6.57368e-149	-0.300189	0.143	0.295	1.62718e-144	RBM38	S-specific	NK
1.14384e-147	-0.264594	0.205	0.362	2.83134e-143	KMT2A	COVID-19	NK
4.92372e-146	0.263519	0.925	0.875	1.21877e-141	RPL37A	S-specific	NK
1.92377e-145	0.370787	0.444	0.416	4.76191e-141	NFKBIA	COVID-19	NK
2.30571e-145	-0.259373	0.713	0.865	5.70733e-141	FCGR3A	COVID-19	NK
2.29098e-144	-0.463813	0.445	0.621	5.67085e-140	CRIP1	S-specific	NK
7.3554e-143	0.270124	0.953	0.902	1.82068e-138	NKG7	COVID-19	NK
2.57721e-142	-0.259015	0.277	0.445	6.37936e-138	APOL6	S-specific	NK
7.59815e-142	-0.309887	0.16	0.313	1.88077e-137	NCOA1	COVID-19	NK
1.16509e-141	0.461504	0.226	0.12	2.88396e-137	TMIGD2	S-specific	NK
1.70012e-138	0.464458	0.242	0.189	4.20831e-134	CCL4L2	S-specific	NK
2.0827e-138	0.253493	0.901	0.833	5.1553e-134	RPS7	S-specific	NK
4.51938e-137	0.251152	0.639	0.637	1.11868e-132	VIM	S-specific	NK
6.31512e-136	-0.278903	0.13	0.266	1.56318e-131	TIGIT	COVID-19	NK
4.89321e-134	0.273844	0.232	0.186	1.21122e-129	POLD4	COVID-19	NK
1.68938e-133	0.341458	0.672	0.493	4.18173e-129	MTRNR2L12	S-specific	NK
5.15903e-133	-0.256156	0.189	0.336	1.27701e-128	BAZ2A	S-specific	NK
2.726e-131	-0.316126	0.14	0.282	6.74768e-127	CREBBP	COVID-19	NK
2.0004e-130	-0.27406	0.115	0.244	4.9516e-126	FAM53B	S-specific	NK
2.75388e-130	-0.476346	0.452	0.63	6.81667e-126	MACF1	COVID-19	NK
8.52437e-130	0.295555	0.339	0.308	2.11004e-125	IGFBP7	COVID-19	NK
1.00549e-129	-0.252044	0.18	0.324	2.48888e-125	MYO9B	COVID-19	NK
2.74671e-129	-0.26584	0.22	0.374	6.79893e-125	ARHGAP25	COVID-19	NK
1.9159e-128	-0.259882	0.167	0.309	4.74243e-124	ZBTB44	COVID-19	NK
3.63151e-124	0.356842	0.612	0.575	8.98908e-120	LGALS1	S-specific	NK
2.63214e-122	-0.251613	0.112	0.234	6.51533e-118	KIAA2026	COVID-19	NK
1.50207e-121	-0.250674	0.229	0.376	3.71806e-117	KDM5A	S-specific	NK
1.66717e-121	0.275427	0.835	0.748	4.12675e-117	HCST	COVID-19	NK
3.10799e-120	-0.269767	0.247	0.399	7.69322e-116	NIPBL	S-specific	NK
2.34782e-119	-0.277984	0.141	0.272	5.81155e-115	ZC3H13	COVID-19	NK
2.65809e-119	-0.270513	0.192	0.335	6.57958e-115	CHD4	COVID-19	NK
4.07773e-119	-0.262852	0.153	0.284	1.00936e-114	KAT6A	COVID-19	NK
1.62982e-116	-0.253273	0.094	0.206	4.0343e-112	DYRK2	COVID-19	NK
8.31916e-115	-0.259926	0.535	0.698	2.05924e-110	KLF2	S-specific	NK
9.00353e-115	-0.28554	0.34	0.506	2.22864e-110	ABHD17A	S-specific	NK
8.13051e-114	-0.274267	0.121	0.243	2.01255e-109	USP7	COVID-19	NK
2.7434e-113	-0.284198	0.229	0.377	6.79074e-109	PTPN12	COVID-19	NK
3.89151e-113	0.297479	0.332	0.267	9.63265e-109	NME2	COVID-19	NK
4.39743e-113	-0.402579	0.491	0.657	1.0885e-108	ETS1	COVID-19	NK
1.71912e-110	-0.250636	0.106	0.222	4.25535e-106	CTCF	S-specific	NK
6.08535e-109	-0.252307	0.176	0.307	1.50631e-104	ATF4	S-specific	NK
2.40288e-101	0.253238	0.898	0.848	5.94784e-97	CST7	COVID-19	NK
4.06129e-101	-0.375433	0.125	0.248	1.00529e-96	SPTBN1	COVID-19	NK
7.28003e-100	-0.283181	0.118	0.233	1.80203e-95	GOLGB1	S-specific	NK
2.88183e-99	-0.322752	0.153	0.282	7.13339e-95	CXXC5	COVID-19	NK
8.16391e-99	0.449612	0.282	0.155	2.02081e-94	PTGDS	S-specific	NK
3.85126e-96	-0.253051	0.142	0.259	9.53302e-92	NLRP1	COVID-19	NK
6.67787e-92	-0.254561	0.146	0.261	1.65297e-87	DCAF5	S-specific	NK
4.57819e-90	-0.251381	0.119	0.228	1.13324e-85	CCDC88B	S-specific	NK
5.05497e-89	0.36838	0.279	0.201	1.25126e-84	FOS	COVID-19	NK
4.53112e-80	-0.262135	0.126	0.23	1.12159e-75	ABHD2	COVID-19	NK
4.672e-79	-0.273711	0.109	0.209	1.15646e-74	GOLGA8B	COVID-19	NK
6.85794e-78	-0.290614	0.221	0.342	1.69755e-73	HIPK2	COVID-19	NK
6.8997e-74	-0.293342	0.327	0.458	1.70788e-69	SLFN5	COVID-19	NK
1.5072e-70	-0.257732	0.164	0.269	3.73078e-66	TOP2B	COVID-19	NK
2.08263e-64	-0.290146	0.139	0.236	5.15514e-60	NCAM1	S-specific	NK
8.00432e-63	-0.28616	0.113	0.204	1.98131e-58	APOBR	COVID-19	NK
6.96506e-61	0.261698	0.218	0.13	1.72406e-56	FKBP5	S-specific	NK
5.70799e-50	-0.339628	0.473	0.581	1.4129e-45	MT-ND6	COVID-19	NK
0	2.7665	0.432	0.007	0	IFI27	COVID-19	Mono-CD14+
0	2.00624	0.868	0.591	0	IFITM3	COVID-19	Mono-CD14+
0	1.40253	0.812	0.504	0	LY6E	COVID-19	Mono-CD14+
0	1.33631	0.457	0.139	0	IFITM1	COVID-19	Mono-CD14+
0	1.33406	0.767	0.369	0	IFI6	COVID-19	Mono-CD14+
0	1.04352	0.849	0.713	0	IFITM2	COVID-19	Mono-CD14+
0	0.970383	0.619	0.347	0	ISG15	COVID-19	Mono-CD14+
0	0.860585	0.578	0.184	0	IFI44L	COVID-19	Mono-CD14+
0	0.756835	0.445	0.085	0	SIGLEC1	COVID-19	Mono-CD14+
0	0.734845	0.996	0.983	0	S100A8	COVID-19	Mono-CD14+
0	0.623404	0.739	0.487	0	GABARAP	COVID-19	Mono-CD14+
0	0.55676	0.477	0.205	0	IFI44	COVID-19	Mono-CD14+
0	0.370222	0.995	0.989	0	TMSB10	COVID-19	Mono-CD14+
0	-0.325941	0.957	0.983	0	RPS11	COVID-19	Mono-CD14+
0	-0.359264	0.908	0.967	0	RPL3	COVID-19	Mono-CD14+
0	-0.394804	0.984	0.991	0	MT-ND1	COVID-19	Mono-CD14+
0	-0.427395	0.994	0.998	0	MT-CO1	M-specific	Mono-CD14+
0	-0.437133	0.984	0.994	0	MT-CO3	M-specific	Mono-CD14+
0	-0.450212	0.886	0.951	0	HLA-DRA	COVID-19	Mono-CD14+
0	-0.459171	0.958	0.993	0	PABPC1	COVID-19	Mono-CD14+
0	-0.460089	0.882	0.96	0	EEF2	COVID-19	Mono-CD14+
0	-0.467094	0.941	0.989	0	MT-CYB	M-specific	Mono-CD14+
0	-0.486486	0.51	0.788	0	RGS2	COVID-19	Mono-CD14+
0	-0.505699	0.526	0.773	0	EIF4B	COVID-19	Mono-CD14+
0	-0.558444	0.978	0.996	0	MT-ND4	COVID-19	Mono-CD14+
0	-0.653494	0.979	0.996	0	MT-ATP6	COVID-19	Mono-CD14+
0	-0.717291	0.332	0.671	0	HLA-DQB1	COVID-19	Mono-CD14+
2.47032822920623e-322	-0.476618	0.755	0.899	6.11480346575419e-318	FGL2	COVID-19	Mono-CD14+
7.84428025902147e-320	-0.324917	0.943	0.969	1.94169469251558e-315	RPL13A	COVID-19	Mono-CD14+
1.017e-306	-0.456892	0.853	0.939	2.51738e-302	HLA-DRB1	COVID-19	Mono-CD14+
3.9529e-306	-0.318075	0.91	0.964	9.78461e-302	RPL4	COVID-19	Mono-CD14+
8.55311e-305	-0.35525	0.87	0.929	2.11715e-300	RPL23	COVID-19	Mono-CD14+
1.85641e-299	-0.33933	0.902	0.962	4.59517e-295	MT-ND5	M-specific	Mono-CD14+
2.04897e-294	0.410206	0.841	0.764	5.07181e-290	SPI1	COVID-19	Mono-CD14+
5.16437e-292	0.510585	0.67	0.53	1.27834e-287	IFI30	COVID-19	Mono-CD14+
6.10065e-290	0.595607	0.554	0.358	1.51009e-285	PLAC8	COVID-19	Mono-CD14+
3.01245e-285	-0.655917	0.513	0.538	7.45672e-281	AC020656.1	COVID-19	Mono-CD14+
7.15019e-284	0.455014	0.694	0.542	1.76989e-279	PPDPF	COVID-19	Mono-CD14+
1.27155e-283	-0.392048	0.602	0.791	3.14747e-279	EIF3L	COVID-19	Mono-CD14+
3.01629e-281	-0.830092	0.047	0.209	7.46621e-277	CCL3L1	COVID-19	Mono-CD14+
1.09696e-275	-0.335539	0.785	0.896	2.71531e-271	CCNI	COVID-19	Mono-CD14+
1.69528e-272	0.341602	0.951	0.896	4.19633e-268	TYMP	COVID-19	Mono-CD14+
8.65468e-270	0.500092	0.592	0.333	2.14229e-265	ATP6V0C	COVID-19	Mono-CD14+
2.38388e-263	0.45025	0.494	0.251	5.90083e-259	EPSTI1	COVID-19	Mono-CD14+
1.85872e-262	-0.348789	0.809	0.895	4.6009e-258	RPS20	COVID-19	Mono-CD14+
4.33758e-260	-0.487347	0.653	0.814	1.07368e-255	HLA-DPB1	COVID-19	Mono-CD14+
1.89091e-259	0.344035	0.948	0.919	4.68058e-255	SERF2	COVID-19	Mono-CD14+
7.31037e-259	0.554812	0.419	0.196	1.80953e-254	SOCS3	M-specific	Mono-CD14+
1.69974e-257	0.714287	0.631	0.485	4.20738e-253	MT2A	COVID-19	Mono-CD14+
2.55084e-253	0.423537	0.643	0.514	6.31408e-249	ATP5MD	COVID-19	Mono-CD14+
9.56473e-252	-0.297022	0.912	0.942	2.36756e-247	RPL7	COVID-19	Mono-CD14+
1.33252e-250	-0.29111	0.986	0.995	3.29839e-246	TPT1	COVID-19	Mono-CD14+
2.31132e-248	-0.355897	0.988	0.996	5.72121e-244	CTSS	COVID-19	Mono-CD14+
1.11157e-245	0.364848	0.997	0.991	2.75146e-241	S100A9	COVID-19	Mono-CD14+
5.77429e-244	0.477501	0.897	0.852	1.42931e-239	RPL28	COVID-19	Mono-CD14+
3.41928e-242	-0.431924	0.399	0.645	8.46374e-238	SORL1	COVID-19	Mono-CD14+
1.04772e-237	-0.279394	0.919	0.96	2.59341e-233	TKT	M-specific	Mono-CD14+
5.07323e-236	0.568524	0.444	0.27	1.25578e-231	PIM1	M-specific	Mono-CD14+
5.10215e-227	0.303722	0.644	0.396	1.26293e-222	HLA-DRB5	M-specific	Mono-CD14+
6.66276e-226	-0.282382	0.903	0.949	1.64923e-221	RPL5	COVID-19	Mono-CD14+
1.31238e-224	0.392943	0.228	0.064	3.24853e-220	LGALS3BP	M-specific	Mono-CD14+
1.6029e-224	-0.290744	0.876	0.933	3.96767e-220	RPL27A	COVID-19	Mono-CD14+
3.53578e-223	0.326423	0.805	0.746	8.75212e-219	FXYD5	COVID-19	Mono-CD14+
3.14024e-220	-0.373717	0.972	0.982	7.77304e-216	MT-ND2	COVID-19	Mono-CD14+
6.90591e-220	0.380441	0.978	0.946	1.70942e-215	S100A6	COVID-19	Mono-CD14+
2.72245e-218	0.441483	0.521	0.285	6.73888e-214	MX1	COVID-19	Mono-CD14+
2.3004e-216	-0.39048	0.546	0.743	5.69419e-212	ALDH2	COVID-19	Mono-CD14+
8.30201e-211	0.478972	0.333	0.149	2.055e-206	CES1	COVID-19	Mono-CD14+
6.4719e-207	-0.25043	0.957	0.982	1.60199e-202	RPS6	COVID-19	Mono-CD14+
4.50769e-206	0.437601	0.7	0.614	1.11579e-201	IFNGR2	COVID-19	Mono-CD14+
9.2705e-203	-0.27498	0.939	0.973	2.29473e-198	RPS4X	M-specific	Mono-CD14+
8.44535e-199	0.457243	0.253	0.081	2.09048e-194	CLU	COVID-19	Mono-CD14+
2.97112e-198	0.374901	0.419	0.256	7.35441e-194	PSMA6	COVID-19	Mono-CD14+
1.81156e-194	-0.351812	0.766	0.89	4.48416e-190	TNFRSF1B	COVID-19	Mono-CD14+
7.11989e-194	0.392096	0.471	0.292	1.76239e-189	IRF7	COVID-19	Mono-CD14+
2.90078e-193	0.420184	0.813	0.701	7.18029e-189	RPS26	COVID-19	Mono-CD14+
3.80977e-193	0.334002	0.935	0.872	9.43031e-189	GAPDH	COVID-19	Mono-CD14+
6.79871e-192	0.573804	0.862	0.793	1.68289e-187	RPL41	COVID-19	Mono-CD14+
4.41641e-191	-0.558716	0.533	0.638	1.09319e-186	JUN	COVID-19	Mono-CD14+
1.85657e-188	0.303165	0.594	0.366	4.59556e-184	NME2	COVID-19	Mono-CD14+
2.01498e-187	-0.265359	0.849	0.932	4.98767e-183	CD44	COVID-19	Mono-CD14+
6.64645e-187	0.36198	0.942	0.952	1.6452e-182	CST3	COVID-19	Mono-CD14+
2.27133e-186	0.364247	0.602	0.482	5.62222e-182	NDUFA3	COVID-19	Mono-CD14+
6.58007e-186	0.276746	0.982	0.981	1.62876e-181	TYROBP	M-specific	Mono-CD14+
1.1706e-185	-0.306281	0.747	0.867	2.89759e-181	CALM2	M-specific	Mono-CD14+
4.19996e-185	0.480513	0.53	0.36	1.03962e-180	APOBEC3A	M-specific	Mono-CD14+
2.63436e-184	-0.872689	0.081	0.21	6.52082e-180	CCL3	COVID-19	Mono-CD14+
2.36555e-182	0.328438	0.799	0.688	5.85543e-178	ATP5MC2	COVID-19	Mono-CD14+
8.80741e-181	0.37811	0.616	0.446	2.1801e-176	MIF	COVID-19	Mono-CD14+
3.37933e-178	0.284141	0.947	0.909	8.36485e-174	RPS21	COVID-19	Mono-CD14+
3.07805e-177	-0.367391	0.563	0.725	7.6191e-173	CPVL	COVID-19	Mono-CD14+
1.26665e-176	0.34602	0.6	0.47	3.13535e-172	ROMO1	COVID-19	Mono-CD14+
8.53893e-176	-0.380184	0.461	0.66	2.11364e-171	OGFRL1	COVID-19	Mono-CD14+
4.88954e-175	-0.3745	0.987	0.995	1.21031e-170	PSAP	COVID-19	Mono-CD14+
5.22602e-175	0.38748	0.451	0.296	1.2936e-170	FCGR1A	M-specific	Mono-CD14+
1.58074e-174	-0.708147	0.157	0.282	3.91281e-170	GNB2L1	COVID-19	Mono-CD14+
4.91819e-174	0.390577	0.613	0.482	1.2174e-169	UBE2J1	M-specific	Mono-CD14+
1.97886e-172	0.322945	0.869	0.8	4.89826e-168	RPL36	COVID-19	Mono-CD14+
1.74051e-169	0.437666	0.748	0.659	4.30829e-165	STXBP2	COVID-19	Mono-CD14+
2.64954e-169	0.273085	0.83	0.783	6.55841e-165	COX5B	COVID-19	Mono-CD14+
3.91594e-168	-0.304155	0.734	0.864	9.69313e-164	BTG1	COVID-19	Mono-CD14+
7.60818e-168	0.278496	0.821	0.77	1.88325e-163	COX6B1	COVID-19	Mono-CD14+
1.04521e-164	-0.347051	0.495	0.678	2.5872e-160	PLEKHO1	COVID-19	Mono-CD14+
1.84846e-163	0.298788	0.911	0.882	4.57549e-159	SH3BGRL3	COVID-19	Mono-CD14+
5.65487e-163	0.294783	0.799	0.726	1.39975e-158	GNG5	COVID-19	Mono-CD14+
1.30303e-161	0.293972	0.649	0.57	3.22538e-157	NDUFB9	COVID-19	Mono-CD14+
1.11849e-160	0.350541	0.676	0.582	2.7686e-156	ATP5ME	COVID-19	Mono-CD14+
4.5681e-160	0.31692	0.539	0.418	1.13074e-155	IFI27L2	COVID-19	Mono-CD14+
5.06402e-160	0.363809	0.699	0.592	1.2535e-155	KLF10	M-specific	Mono-CD14+
1.77009e-159	0.286309	0.733	0.668	4.38151e-155	COX6A1	COVID-19	Mono-CD14+
4.63405e-159	0.295846	0.816	0.701	1.14707e-154	ALDOA	COVID-19	Mono-CD14+
2.29728e-158	-0.425781	0.295	0.498	5.68645e-154	MTRNR2L8	COVID-19	Mono-CD14+
2.87666e-158	0.358861	0.512	0.401	7.12061e-154	H2AFJ	COVID-19	Mono-CD14+
1.36875e-157	-0.283033	0.726	0.849	3.38807e-153	AP1S2	COVID-19	Mono-CD14+
1.9918e-157	-0.297246	0.158	0.333	4.93031e-153	HSPA1A	M-specific	Mono-CD14+
4.34188e-155	0.32671	0.783	0.679	1.07474e-150	ELOB	COVID-19	Mono-CD14+
4.45443e-155	0.319821	0.555	0.443	1.1026e-150	PET100	COVID-19	Mono-CD14+
2.44548e-154	-0.624964	0.109	0.236	6.05329e-150	AMICA1	COVID-19	Mono-CD14+
2.57479e-152	-0.629476	0.537	0.633	6.37339e-148	CRIP1	COVID-19	Mono-CD14+
1.15768e-151	-0.329725	0.429	0.616	2.86561e-147	HLA-DMB	COVID-19	Mono-CD14+
1.02381e-150	0.279555	0.878	0.846	2.53423e-146	ZFP36	COVID-19	Mono-CD14+
1.72378e-148	-0.311908	0.621	0.773	4.26687e-144	DDX17	M-specific	Mono-CD14+
1.93256e-146	0.254892	0.96	0.943	4.78368e-142	FAU	M-specific	Mono-CD14+
6.36021e-146	0.354568	0.543	0.418	1.57434e-141	HRH2	M-specific	Mono-CD14+
2.62753e-144	-0.307544	0.575	0.681	6.50392e-140	RPS10	COVID-19	Mono-CD14+
4.15829e-144	0.344524	0.808	0.764	1.0293e-139	TSC22D3	COVID-19	Mono-CD14+
2.02216e-142	0.347658	0.526	0.37	5.00546e-138	PER1	COVID-19	Mono-CD14+
4.96291e-142	-0.463765	0.158	0.254	1.22847e-137	FOLR3	M-specific	Mono-CD14+
5.17802e-140	0.268091	0.799	0.738	1.28172e-135	COX8A	COVID-19	Mono-CD14+
7.64468e-139	-0.302581	0.497	0.667	1.89229e-134	HSPA8	M-specific	Mono-CD14+
5.53587e-138	0.302641	0.31	0.185	1.37029e-133	MIR4435-2HG	COVID-19	Mono-CD14+
1.35398e-137	0.356272	0.514	0.403	3.35149e-133	PIM3	M-specific	Mono-CD14+
1.11442e-136	0.375868	0.267	0.121	2.75852e-132	ID1	M-specific	Mono-CD14+
1.12161e-136	-0.251819	0.74	0.839	2.77631e-132	PCBP2	COVID-19	Mono-CD14+
3.67006e-136	0.260065	0.734	0.686	9.08451e-132	HMGN2	COVID-19	Mono-CD14+
6.46074e-136	0.309389	0.706	0.648	1.59923e-131	TIMP1	COVID-19	Mono-CD14+
8.45577e-136	-0.339867	0.335	0.52	2.09306e-131	SULF2	COVID-19	Mono-CD14+
1.11185e-135	0.283146	0.813	0.698	2.75217e-131	ATP5F1E	COVID-19	Mono-CD14+
1.50507e-134	0.301981	0.5	0.408	3.72551e-130	NBPF14	M-specific	Mono-CD14+
1.96951e-134	0.399071	0.32	0.195	4.87512e-130	RNASE2	COVID-19	Mono-CD14+
3.89819e-134	-0.38532	0.226	0.385	9.6492e-130	RHOB	COVID-19	Mono-CD14+
1.35265e-132	-0.357815	0.922	0.941	3.34821e-128	MT-ND3	M-specific	Mono-CD14+
1.44835e-132	-0.274506	0.894	0.945	3.58511e-128	PTPRC	COVID-19	Mono-CD14+
1.86914e-131	0.284199	0.622	0.537	4.62668e-127	ATP5PD	COVID-19	Mono-CD14+
8.44753e-131	0.334426	0.407	0.29	2.09102e-126	BCL3	M-specific	Mono-CD14+
1.46264e-130	0.255487	0.937	0.906	3.62048e-126	RPS15	COVID-19	Mono-CD14+
1.77184e-130	0.272079	0.219	0.092	4.38583e-126	CMPK2	M-specific	Mono-CD14+
2.59746e-130	0.358171	0.994	0.995	6.4295e-126	FTL	COVID-19	Mono-CD14+
7.48236e-130	0.266978	0.67	0.594	1.85211e-125	UQCRQ	COVID-19	Mono-CD14+
[truncated: 14,835 more rows]

## Sheet: Table S5
KEGG ID	KEGG Term	Category	Gene ID	Gene Name
hsa00010	Glycolysis / Gluconeogenesis	Metabolism	3101	HK3
hsa00010	Glycolysis / Gluconeogenesis	Metabolism	5223	PGAM1
hsa00010	Glycolysis / Gluconeogenesis	Metabolism	2023	ENO1
hsa00010	Glycolysis / Gluconeogenesis	Metabolism	5315	PKM
hsa00010	Glycolysis / Gluconeogenesis	Metabolism	5230	PGK1
hsa00010	Glycolysis / Gluconeogenesis	Metabolism	3098	HK1
hsa00010	Glycolysis / Gluconeogenesis	Metabolism	7167	TPI1
hsa00010	Glycolysis / Gluconeogenesis	Metabolism	2597	GAPDH
hsa00010	Glycolysis / Gluconeogenesis	Metabolism	5211	PFKL
hsa00010	Glycolysis / Gluconeogenesis	Metabolism	3939	LDHA
hsa00010	Glycolysis / Gluconeogenesis	Metabolism	226	ALDOA
hsa00010	Glycolysis / Gluconeogenesis	Metabolism	3945	LDHB
hsa00010	Glycolysis / Gluconeogenesis	Metabolism	221	ALDH3B1
hsa00010	Glycolysis / Gluconeogenesis	Metabolism	217	ALDH2
hsa00020	Citrate cycle (TCA cycle)	Metabolism	3418	IDH2
hsa00020	Citrate cycle (TCA cycle)	Metabolism	6392	SDHD
hsa00020	Citrate cycle (TCA cycle)	Metabolism	4191	MDH2
hsa00030	Pentose phosphate pathway	Metabolism	7086	TKT
hsa00030	Pentose phosphate pathway	Metabolism	5226	PGD
hsa00030	Pentose phosphate pathway	Metabolism	6888	TALDO1
hsa00030	Pentose phosphate pathway	Metabolism	5211	PFKL
hsa00030	Pentose phosphate pathway	Metabolism	9563	H6PD
hsa00030	Pentose phosphate pathway	Metabolism	226	ALDOA
hsa00061	Fatty acid biosynthesis	Metabolism	4706	NDUFAB1
hsa00061	Fatty acid biosynthesis	Metabolism	2182	ACSL4
hsa00061	Fatty acid biosynthesis	Metabolism	2180	ACSL1
hsa00061	Fatty acid biosynthesis	Metabolism	51703	ACSL5
hsa00062	Fatty acid elongation	Metabolism	9524	TECR
hsa00062	Fatty acid elongation	Metabolism	401494	HACD4
hsa00062	Fatty acid elongation	Metabolism	3030	HADHA
hsa00071	Fatty acid degradation	Metabolism	217	ALDH2
hsa00071	Fatty acid degradation	Metabolism	3030	HADHA
hsa00071	Fatty acid degradation	Metabolism	51703	ACSL5
hsa00071	Fatty acid degradation	Metabolism	2182	ACSL4
hsa00071	Fatty acid degradation	Metabolism	2180	ACSL1
hsa00071	Fatty acid degradation	Metabolism	1632	ECI1
hsa00071	Fatty acid degradation	Metabolism	1374	CPT1A
hsa00190	Oxidative phosphorylation	Metabolism	4713	NDUFB7
hsa00190	Oxidative phosphorylation	Metabolism	4714	NDUFB8
hsa00190	Oxidative phosphorylation	Metabolism	4715	NDUFB9
hsa00190	Oxidative phosphorylation	Metabolism	4706	NDUFAB1
hsa00190	Oxidative phosphorylation	Metabolism	126328	NDUFA11
hsa00190	Oxidative phosphorylation	Metabolism	8992	ATP6V0E1
hsa00190	Oxidative phosphorylation	Metabolism	4712	NDUFB6
hsa00190	Oxidative phosphorylation	Metabolism	1349	COX7B
hsa00190	Oxidative phosphorylation	Metabolism	54539	NDUFB11
hsa00190	Oxidative phosphorylation	Metabolism	4717	NDUFC1
hsa00190	Oxidative phosphorylation	Metabolism	4718	NDUFC2
hsa00190	Oxidative phosphorylation	Metabolism	5464	PPA1
hsa00190	Oxidative phosphorylation	Metabolism	1350	COX7C
hsa00190	Oxidative phosphorylation	Metabolism	4726	NDUFS6
hsa00190	Oxidative phosphorylation	Metabolism	374291	NDUFS7
hsa00190	Oxidative phosphorylation	Metabolism	4694	NDUFA1
hsa00190	Oxidative phosphorylation	Metabolism	4695	NDUFA2
hsa00190	Oxidative phosphorylation	Metabolism	4696	NDUFA3
hsa00190	Oxidative phosphorylation	Metabolism	4697	NDUFA4
hsa00190	Oxidative phosphorylation	Metabolism	4700	NDUFA6
hsa00190	Oxidative phosphorylation	Metabolism	1327	COX4I1
hsa00190	Oxidative phosphorylation	Metabolism	9377	COX5A
hsa00190	Oxidative phosphorylation	Metabolism	1329	COX5B
hsa00190	Oxidative phosphorylation	Metabolism	1337	COX6A1
hsa00190	Oxidative phosphorylation	Metabolism	55967	NDUFA12
hsa00190	Oxidative phosphorylation	Metabolism	51079	NDUFA13
hsa00190	Oxidative phosphorylation	Metabolism	1345	COX6C
hsa00190	Oxidative phosphorylation	Metabolism	1347	COX7A2
hsa00190	Oxidative phosphorylation	Metabolism	9167	COX7A2L
hsa00190	Oxidative phosphorylation	Metabolism	527	ATP6V0C
hsa00190	Oxidative phosphorylation	Metabolism	1351	COX8A
hsa00190	Oxidative phosphorylation	Metabolism	10063	COX17
hsa00190	Oxidative phosphorylation	Metabolism	498	ATP5F1A
hsa00190	Oxidative phosphorylation	Metabolism	506	ATP5F1B
hsa00190	Oxidative phosphorylation	Metabolism	509	ATP5F1C
hsa00190	Oxidative phosphorylation	Metabolism	6392	SDHD
hsa00190	Oxidative phosphorylation	Metabolism	7386	UQCRFS1
hsa00190	Oxidative phosphorylation	Metabolism	4728	NDUFS8
hsa00190	Oxidative phosphorylation	Metabolism	4729	NDUFV2
hsa00190	Oxidative phosphorylation	Metabolism	27089	UQCRQ
hsa00190	Oxidative phosphorylation	Metabolism	29796	UQCR10
hsa00190	Oxidative phosphorylation	Metabolism	10975	UQCR11
hsa00190	Oxidative phosphorylation	Metabolism	526	ATP6V1B2
hsa00190	Oxidative phosphorylation	Metabolism	1340	COX6B1
hsa00190	Oxidative phosphorylation	Metabolism	10312	TCIRG1
hsa00190	Oxidative phosphorylation	Metabolism	4710	NDUFB4
hsa00190	Oxidative phosphorylation	Metabolism	4725	NDUFS5
hsa00190	Oxidative phosphorylation	Metabolism	7388	UQCRH
hsa00190	Oxidative phosphorylation	Metabolism	7381	UQCRB
hsa00190	Oxidative phosphorylation	Metabolism	518	ATP5MC3
hsa00190	Oxidative phosphorylation	Metabolism	10476	ATP5PD
hsa00190	Oxidative phosphorylation	Metabolism	521	ATP5ME
hsa00190	Oxidative phosphorylation	Metabolism	9551	ATP5MF
hsa00190	Oxidative phosphorylation	Metabolism	10632	ATP5MG
hsa00190	Oxidative phosphorylation	Metabolism	522	ATP5PF
hsa00190	Oxidative phosphorylation	Metabolism	513	ATP5F1D
hsa00190	Oxidative phosphorylation	Metabolism	514	ATP5F1E
hsa00190	Oxidative phosphorylation	Metabolism	539	ATP5PO
hsa00190	Oxidative phosphorylation	Metabolism	515	ATP5PB
hsa00190	Oxidative phosphorylation	Metabolism	516	ATP5MC1
hsa00190	Oxidative phosphorylation	Metabolism	9296	ATP6V1F
hsa00190	Oxidative phosphorylation	Metabolism	4707	NDUFB1
hsa00190	Oxidative phosphorylation	Metabolism	4708	NDUFB2
hsa00190	Oxidative phosphorylation	Metabolism	4709	NDUFB3
hsa00190	Oxidative phosphorylation	Metabolism	517	ATP5MC2
hsa00220	Arginine biosynthesis	Metabolism	2752	GLUL
hsa00220	Arginine biosynthesis	Metabolism	2744	GLS
hsa00230	Purine metabolism	Metabolism	353	APRT
hsa00230	Purine metabolism	Metabolism	30833	NT5C
hsa00230	Purine metabolism	Metabolism	5315	PKM
hsa00230	Purine metabolism	Metabolism	51816	ADA2
hsa00230	Purine metabolism	Metabolism	3615	IMPDH2
hsa00230	Purine metabolism	Metabolism	5142	PDE4B
hsa00230	Purine metabolism	Metabolism	5150	PDE7A
hsa00230	Purine metabolism	Metabolism	9060	PAPSS2
hsa00230	Purine metabolism	Metabolism	4831	NME2
hsa00230	Purine metabolism	Metabolism	4832	NME3
hsa00230	Purine metabolism	Metabolism	953	ENTPD1
hsa00230	Purine metabolism	Metabolism	9583	ENTPD4
hsa00230	Purine metabolism	Metabolism	5140	PDE3B
hsa00240	Pyrimidine metabolism	Metabolism	129607	CMPK2
hsa00240	Pyrimidine metabolism	Metabolism	953	ENTPD1
hsa00240	Pyrimidine metabolism	Metabolism	4831	NME2
hsa00240	Pyrimidine metabolism	Metabolism	4832	NME3
hsa00240	Pyrimidine metabolism	Metabolism	1890	TYMP
hsa00240	Pyrimidine metabolism	Metabolism	30833	NT5C
hsa00240	Pyrimidine metabolism	Metabolism	9583	ENTPD4
hsa00240	Pyrimidine metabolism	Metabolism	1854	DUT
hsa00240	Pyrimidine metabolism	Metabolism	7378	UPP1
hsa00250	Alanine, aspartate and glutamate metabolism	Metabolism	2752	GLUL
hsa00250	Alanine, aspartate and glutamate metabolism	Metabolism	2744	GLS
hsa00260	Glycine, serine and threonine metabolism	Metabolism	5223	PGAM1
hsa00270	Cysteine and methionine metabolism	Metabolism	10768	AHCYL1
hsa00270	Cysteine and methionine metabolism	Metabolism	4144	MAT2A
hsa00270	Cysteine and methionine metabolism	Metabolism	6611	SMS
hsa00270	Cysteine and methionine metabolism	Metabolism	6723	SRM
hsa00270	Cysteine and methionine metabolism	Metabolism	4191	MDH2
hsa00270	Cysteine and methionine metabolism	Metabolism	1786	DNMT1
hsa00270	Cysteine and methionine metabolism	Metabolism	3939	LDHA
hsa00270	Cysteine and methionine metabolism	Metabolism	3945	LDHB
hsa00270	Cysteine and methionine metabolism	Metabolism	4548	MTR
hsa00280	Valine, leucine and isoleucine degradation	Metabolism	3030	HADHA
hsa00280	Valine, leucine and isoleucine degradation	Metabolism	3712	IVD
hsa00280	Valine, leucine and isoleucine degradation	Metabolism	217	ALDH2
hsa00310	Lysine degradation	Metabolism	3030	HADHA
hsa00310	Lysine degradation	Metabolism	4297	KMT2A
hsa00310	Lysine degradation	Metabolism	58508	KMT2C
hsa00310	Lysine degradation	Metabolism	217	ALDH2
hsa00310	Lysine degradation	Metabolism	29072	SETD2
hsa00310	Lysine degradation	Metabolism	55904	KMT2E
hsa00310	Lysine degradation	Metabolism	55870	ASH1L
hsa00310	Lysine degradation	Metabolism	7799	PRDM2
hsa00310	Lysine degradation	Metabolism	64324	NSD1
hsa00310	Lysine degradation	Metabolism	54904	NSD3
hsa00330	Arginine and proline metabolism	Metabolism	1152	CKB
hsa00330	Arginine and proline metabolism	Metabolism	51056	LAP3
hsa00330	Arginine and proline metabolism	Metabolism	217	ALDH2
hsa00330	Arginine and proline metabolism	Metabolism	6723	SRM
hsa00330	Arginine and proline metabolism	Metabolism	6611	SMS
hsa00330	Arginine and proline metabolism	Metabolism	6303	SAT1
hsa00330	Arginine and proline metabolism	Metabolism	112483	SAT2
hsa00330	Arginine and proline metabolism	Metabolism	55748	CNDP2
hsa00340	Histidine metabolism	Metabolism	221	ALDH3B1
hsa00340	Histidine metabolism	Metabolism	3176	HNMT
hsa00340	Histidine metabolism	Metabolism	217	ALDH2
hsa00340	Histidine metabolism	Metabolism	55748	CNDP2
hsa00350	Tyrosine metabolism	Metabolism	1312	COMT
hsa00350	Tyrosine metabolism	Metabolism	221	ALDH3B1
hsa00350	Tyrosine metabolism	Metabolism	4282	MIF
hsa00360	Phenylalanine metabolism	Metabolism	4282	MIF
hsa00360	Phenylalanine metabolism	Metabolism	221	ALDH3B1
hsa00380	Tryptophan metabolism	Metabolism	3030	HADHA
hsa00380	Tryptophan metabolism	Metabolism	847	CAT
hsa00380	Tryptophan metabolism	Metabolism	217	ALDH2
hsa00410	beta-Alanine metabolism	Metabolism	55748	CNDP2
hsa00410	beta-Alanine metabolism	Metabolism	3030	HADHA
hsa00410	beta-Alanine metabolism	Metabolism	217	ALDH2
hsa00410	beta-Alanine metabolism	Metabolism	221	ALDH3B1
hsa00471	D-Glutamine and D-glutamate metabolism	Metabolism	2744	GLS
hsa00480	Glutathione metabolism	Metabolism	51056	LAP3
hsa00480	Glutathione metabolism	Metabolism	2876	GPX1
hsa00480	Glutathione metabolism	Metabolism	5226	PGD
hsa00480	Glutathione metabolism	Metabolism	2879	GPX4
hsa00480	Glutathione metabolism	Metabolism	4259	MGST3
hsa00480	Glutathione metabolism	Metabolism	6723	SRM
hsa00480	Glutathione metabolism	Metabolism	6611	SMS
hsa00480	Glutathione metabolism	Metabolism	4257	MGST1
hsa00480	Glutathione metabolism	Metabolism	9446	GSTO1
hsa00480	Glutathione metabolism	Metabolism	3418	IDH2
hsa00480	Glutathione metabolism	Metabolism	2950	GSTP1
hsa00480	Glutathione metabolism	Metabolism	373156	GSTK1
hsa00561	Glycerolipid metabolism	Metabolism	57104	PNPLA2
hsa00561	Glycerolipid metabolism	Metabolism	217	ALDH2
hsa00561	Glycerolipid metabolism	Metabolism	56894	AGPAT3
hsa00561	Glycerolipid metabolism	Metabolism	84513	PLPP5
hsa00561	Glycerolipid metabolism	Metabolism	1606	DGKA
hsa00561	Glycerolipid metabolism	Metabolism	8527	DGKD
hsa00564	Glycerophospholipid metabolism	Metabolism	84513	PLPP5
hsa00564	Glycerophospholipid metabolism	Metabolism	5130	PCYT1A
hsa00564	Glycerophospholipid metabolism	Metabolism	10434	LYPLA1
hsa00564	Glycerophospholipid metabolism	Metabolism	8527	DGKD
hsa00564	Glycerophospholipid metabolism	Metabolism	1606	DGKA
hsa00564	Glycerophospholipid metabolism	Metabolism	54947	LPCAT2
hsa00564	Glycerophospholipid metabolism	Metabolism	79888	LPCAT1
hsa00564	Glycerophospholipid metabolism	Metabolism	56894	AGPAT3
hsa00564	Glycerophospholipid metabolism	Metabolism	23646	PLD3
hsa00564	Glycerophospholipid metabolism	Metabolism	122618	PLD4
hsa00564	Glycerophospholipid metabolism	Metabolism	9926	LPGAT1
hsa00565	Ether lipid metabolism	Metabolism	79888	LPCAT1
hsa00565	Ether lipid metabolism	Metabolism	122618	PLD4
hsa00565	Ether lipid metabolism	Metabolism	54947	LPCAT2
hsa00565	Ether lipid metabolism	Metabolism	23646	PLD3
hsa00590	Arachidonic acid metabolism	Metabolism	5730	PTGDS
hsa00590	Arachidonic acid metabolism	Metabolism	6916	TBXAS1
hsa00590	Arachidonic acid metabolism	Metabolism	2876	GPX1
hsa00590	Arachidonic acid metabolism	Metabolism	4048	LTA4H
hsa00590	Arachidonic acid metabolism	Metabolism	10728	PTGES3
hsa00600	Sphingolipid metabolism	Metabolism	427	ASAH1
hsa00600	Sphingolipid metabolism	Metabolism	5660	PSAP
hsa00600	Sphingolipid metabolism	Metabolism	64781	CERK
hsa00600	Sphingolipid metabolism	Metabolism	8560	DEGS1
hsa00600	Sphingolipid metabolism	Metabolism	7357	UGCG
hsa00620	Pyruvate metabolism	Metabolism	5315	PKM
hsa00620	Pyruvate metabolism	Metabolism	217	ALDH2
hsa00620	Pyruvate metabolism	Metabolism	4191	MDH2
hsa00620	Pyruvate metabolism	Metabolism	3939	LDHA
hsa00620	Pyruvate metabolism	Metabolism	3945	LDHB
hsa01040	Biosynthesis of unsaturated fatty acids	Metabolism	9524	TECR
hsa01040	Biosynthesis of unsaturated fatty acids	Metabolism	401494	HACD4
hsa03320	PPAR signaling pathway	Metabolism-signaling	1622	DBI
hsa03320	PPAR signaling pathway	Metabolism-signaling	948	CD36
hsa03320	PPAR signaling pathway	Metabolism-signaling	6256	RXRA
hsa03320	PPAR signaling pathway	Metabolism-signaling	1374	CPT1A
hsa03320	PPAR signaling pathway	Metabolism-signaling	2171	FABP5
hsa03320	PPAR signaling pathway	Metabolism-signaling	7316	UBC
hsa03320	PPAR signaling pathway	Metabolism-signaling	2182	ACSL4
hsa03320	PPAR signaling pathway	Metabolism-signaling	2180	ACSL1
hsa03320	PPAR signaling pathway	Metabolism-signaling	51703	ACSL5
hsa04010	MAPK signaling pathway	Metabolism-signaling	5567	PRKACB
hsa04010	MAPK signaling pathway	Metabolism-signaling	5579	PRKCB
hsa04010	MAPK signaling pathway	Metabolism-signaling	5530	PPP3CA
hsa04010	MAPK signaling pathway	Metabolism-signaling	5533	PPP3CC
hsa04010	MAPK signaling pathway	Metabolism-signaling	10125	RASGRP1
hsa04010	MAPK signaling pathway	Metabolism-signaling	10235	RASGRP2
hsa04010	MAPK signaling pathway	Metabolism-signaling	25780	RASGRP3
hsa04010	MAPK signaling pathway	Metabolism-signaling	55799	CACNA2D3
hsa04010	MAPK signaling pathway	Metabolism-signaling	2323	FLT3LG
hsa04010	MAPK signaling pathway	Metabolism-signaling	7423	VEGFB
hsa04010	MAPK signaling pathway	Metabolism-signaling	5606	MAP2K3
hsa04010	MAPK signaling pathway	Metabolism-signaling	2316	FLNA
hsa04010	MAPK signaling pathway	Metabolism-signaling	1436	CSF1R
hsa04010	MAPK signaling pathway	Metabolism-signaling	2322	FLT3
hsa04010	MAPK signaling pathway	Metabolism-signaling	2885	GRB2
hsa04010	MAPK signaling pathway	Metabolism-signaling	6654	SOS1
hsa04010	MAPK signaling pathway	Metabolism-signaling	6655	SOS2
hsa04010	MAPK signaling pathway	Metabolism-signaling	6237	RRAS
hsa04010	MAPK signaling pathway	Metabolism-signaling	5594	MAPK1
hsa04010	MAPK signaling pathway	Metabolism-signaling	2872	MKNK2
hsa04010	MAPK signaling pathway	Metabolism-signaling	6197	RPS6KA3
hsa04010	MAPK signaling pathway	Metabolism-signaling	6195	RPS6KA1
hsa04010	MAPK signaling pathway	Metabolism-signaling	468	ATF4
hsa04010	MAPK signaling pathway	Metabolism-signaling	2005	ELK4
hsa04010	MAPK signaling pathway	Metabolism-signaling	4609	MYC
hsa04010	MAPK signaling pathway	Metabolism-signaling	2353	FOS
hsa04010	MAPK signaling pathway	Metabolism-signaling	3925	STMN1
hsa04010	MAPK signaling pathway	Metabolism-signaling	7124	TNF
hsa04010	MAPK signaling pathway	Metabolism-signaling	3553	IL1B
hsa04010	MAPK signaling pathway	Metabolism-signaling	7040	TGFB1
hsa04010	MAPK signaling pathway	Metabolism-signaling	2069	EREG
hsa04010	MAPK signaling pathway	Metabolism-signaling	374	AREG
hsa04010	MAPK signaling pathway	Metabolism-signaling	1616	DAXX
hsa04010	MAPK signaling pathway	Metabolism-signaling	4616	GADD45B
hsa04010	MAPK signaling pathway	Metabolism-signaling	23118	TAB2
hsa04010	MAPK signaling pathway	Metabolism-signaling	9448	MAP4K4
hsa04010	MAPK signaling pathway	Metabolism-signaling	6789	STK4
hsa04010	MAPK signaling pathway	Metabolism-signaling	1326	MAP3K8
hsa04010	MAPK signaling pathway	Metabolism-signaling	4214	MAP3K1
hsa04010	MAPK signaling pathway	Metabolism-signaling	10746	MAP3K2
hsa04010	MAPK signaling pathway	Metabolism-signaling	4215	MAP3K3
hsa04010	MAPK signaling pathway	Metabolism-signaling	51347	TAOK3
hsa04010	MAPK signaling pathway	Metabolism-signaling	57551	TAOK1
hsa04010	MAPK signaling pathway	Metabolism-signaling	1843	DUSP1
hsa04010	MAPK signaling pathway	Metabolism-signaling	1844	DUSP2
hsa04010	MAPK signaling pathway	Metabolism-signaling	1847	DUSP5
hsa04010	MAPK signaling pathway	Metabolism-signaling	1848	DUSP6
hsa04010	MAPK signaling pathway	Metabolism-signaling	9261	MAPKAPK2
hsa04010	MAPK signaling pathway	Metabolism-signaling	7867	MAPKAPK3
hsa04010	MAPK signaling pathway	Metabolism-signaling	994	CDC25B
hsa04010	MAPK signaling pathway	Metabolism-signaling	3725	JUN
hsa04010	MAPK signaling pathway	Metabolism-signaling	3727	JUND
hsa04010	MAPK signaling pathway	Metabolism-signaling	3315	HSPB1
hsa04010	MAPK signaling pathway	Metabolism-signaling	207	AKT1
hsa04010	MAPK signaling pathway	Metabolism-signaling	5879	RAC1
hsa04010	MAPK signaling pathway	Metabolism-signaling	5880	RAC2
hsa04010	MAPK signaling pathway	Metabolism-signaling	998	CDC42
hsa04010	MAPK signaling pathway	Metabolism-signaling	3312	HSPA8
hsa04010	MAPK signaling pathway	Metabolism-signaling	3303	HSPA1A
hsa04010	MAPK signaling pathway	Metabolism-signaling	5971	RELB
hsa04010	MAPK signaling pathway	Metabolism-signaling	7048	TGFBR2
hsa04010	MAPK signaling pathway	Metabolism-signaling	929	CD14
hsa04010	MAPK signaling pathway	Metabolism-signaling	3551	IKBKB
hsa04022	cGMP-PKG signaling pathway	Metabolism-signaling	490	ATP2B1
hsa04022	cGMP-PKG signaling pathway	Metabolism-signaling	493	ATP2B4
hsa04022	cGMP-PKG signaling pathway	Metabolism-signaling	5997	RGS2
hsa04022	cGMP-PKG signaling pathway	Metabolism-signaling	4773	NFATC2
hsa04022	cGMP-PKG signaling pathway	Metabolism-signaling	483	ATP1B3
hsa04022	cGMP-PKG signaling pathway	Metabolism-signaling	476	ATP1A1
hsa04022	cGMP-PKG signaling pathway	Metabolism-signaling	2969	GTF2I
hsa04022	cGMP-PKG signaling pathway	Metabolism-signaling	387	RHOA
hsa04022	cGMP-PKG signaling pathway	Metabolism-signaling	6093	ROCK1
hsa04022	cGMP-PKG signaling pathway	Metabolism-signaling	9475	ROCK2
hsa04022	cGMP-PKG signaling pathway	Metabolism-signaling	4659	PPP1R12A
hsa04022	cGMP-PKG signaling pathway	Metabolism-signaling	5499	PPP1CA
hsa04022	cGMP-PKG signaling pathway	Metabolism-signaling	5500	PPP1CB
hsa04022	cGMP-PKG signaling pathway	Metabolism-signaling	805	CALM2
hsa04022	cGMP-PKG signaling pathway	Metabolism-signaling	808	CALM3
hsa04022	cGMP-PKG signaling pathway	Metabolism-signaling	5530	PPP3CA
hsa04022	cGMP-PKG signaling pathway	Metabolism-signaling	5533	PPP3CC
hsa04022	cGMP-PKG signaling pathway	Metabolism-signaling	7416	VDAC1
hsa04022	cGMP-PKG signaling pathway	Metabolism-signaling	292	SLC25A5
hsa04022	cGMP-PKG signaling pathway	Metabolism-signaling	5140	PDE3B
hsa04022	cGMP-PKG signaling pathway	Metabolism-signaling	2771	GNAI2
hsa04022	cGMP-PKG signaling pathway	Metabolism-signaling	207	AKT1
hsa04022	cGMP-PKG signaling pathway	Metabolism-signaling	293	SLC25A6
hsa04022	cGMP-PKG signaling pathway	Metabolism-signaling	468	ATF4
hsa04022	cGMP-PKG signaling pathway	Metabolism-signaling	8660	IRS2
hsa04022	cGMP-PKG signaling pathway	Metabolism-signaling	5294	PIK3CG
hsa04022	cGMP-PKG signaling pathway	Metabolism-signaling	7408	VASP
hsa04022	cGMP-PKG signaling pathway	Metabolism-signaling	5594	MAPK1
hsa04022	cGMP-PKG signaling pathway	Metabolism-signaling	5330	PLCB2
hsa04024	cAMP signaling pathway	Metabolism-signaling	5732	PTGER2
hsa04024	cAMP signaling pathway	Metabolism-signaling	2353	FOS
hsa04024	cAMP signaling pathway	Metabolism-signaling	3725	JUN
hsa04024	cAMP signaling pathway	Metabolism-signaling	4792	NFKBIA
hsa04024	cAMP signaling pathway	Metabolism-signaling	2778	GNAS
hsa04024	cAMP signaling pathway	Metabolism-signaling	483	ATP1B3
hsa04024	cAMP signaling pathway	Metabolism-signaling	490	ATP2B1
hsa04024	cAMP signaling pathway	Metabolism-signaling	493	ATP2B4
hsa04024	cAMP signaling pathway	Metabolism-signaling	5140	PDE3B
hsa04024	cAMP signaling pathway	Metabolism-signaling	5142	PDE4B
hsa04024	cAMP signaling pathway	Metabolism-signaling	6237	RRAS
hsa04024	cAMP signaling pathway	Metabolism-signaling	476	ATP1A1
hsa04024	cAMP signaling pathway	Metabolism-signaling	387	RHOA
hsa04024	cAMP signaling pathway	Metabolism-signaling	5293	PIK3CD
hsa04024	cAMP signaling pathway	Metabolism-signaling	5295	PIK3R1
hsa04024	cAMP signaling pathway	Metabolism-signaling	207	AKT1
hsa04024	cAMP signaling pathway	Metabolism-signaling	5594	MAPK1
hsa04024	cAMP signaling pathway	Metabolism-signaling	5567	PRKACB
hsa04024	cAMP signaling pathway	Metabolism-signaling	5499	PPP1CA
hsa04024	cAMP signaling pathway	Metabolism-signaling	5500	PPP1CB
hsa04024	cAMP signaling pathway	Metabolism-signaling	1387	CREBBP
hsa04024	cAMP signaling pathway	Metabolism-signaling	2033	EP300
hsa04024	cAMP signaling pathway	Metabolism-signaling	2771	GNAI2
hsa04024	cAMP signaling pathway	Metabolism-signaling	7074	TIAM1
hsa04024	cAMP signaling pathway	Metabolism-signaling	7409	VAV1
hsa04024	cAMP signaling pathway	Metabolism-signaling	5879	RAC1
hsa04024	cAMP signaling pathway	Metabolism-signaling	5880	RAC2
hsa04024	cAMP signaling pathway	Metabolism-signaling	805	CALM2
hsa04024	cAMP signaling pathway	Metabolism-signaling	808	CALM3
hsa04024	cAMP signaling pathway	Metabolism-signaling	6093	ROCK1
hsa04024	cAMP signaling pathway	Metabolism-signaling	9475	ROCK2
hsa04024	cAMP signaling pathway	Metabolism-signaling	4659	PPP1R12A
hsa04066	HIF-1 signaling pathway	Metabolism-signaling	1978	EIF4EBP1
hsa04066	HIF-1 signaling pathway	Metabolism-signaling	226	ALDOA
hsa04066	HIF-1 signaling pathway	Metabolism-signaling	2023	ENO1
hsa04066	HIF-1 signaling pathway	Metabolism-signaling	207	AKT1
hsa04066	HIF-1 signaling pathway	Metabolism-signaling	2597	GAPDH
hsa04066	HIF-1 signaling pathway	Metabolism-signaling	596	BCL2
hsa04066	HIF-1 signaling pathway	Metabolism-signaling	1026	CDKN1A
hsa04066	HIF-1 signaling pathway	Metabolism-signaling	1027	CDKN1B
hsa04066	HIF-1 signaling pathway	Metabolism-signaling	5230	PGK1
hsa04066	HIF-1 signaling pathway	Metabolism-signaling	5211	PFKL
hsa04066	HIF-1 signaling pathway	Metabolism-signaling	3460	IFNGR2
hsa04066	HIF-1 signaling pathway	Metabolism-signaling	3939	LDHA
hsa04066	HIF-1 signaling pathway	Metabolism-signaling	3945	LDHB
hsa04066	HIF-1 signaling pathway	Metabolism-signaling	2872	MKNK2
hsa04066	HIF-1 signaling pathway	Metabolism-signaling	5293	PIK3CD
hsa04066	HIF-1 signaling pathway	Metabolism-signaling	5295	PIK3R1
hsa04066	HIF-1 signaling pathway	Metabolism-signaling	9978	RBX1
hsa04066	HIF-1 signaling pathway	Metabolism-signaling	6921	ELOC
hsa04066	HIF-1 signaling pathway	Metabolism-signaling	6923	ELOB
hsa04066	HIF-1 signaling pathway	Metabolism-signaling	3101	HK3
hsa04066	HIF-1 signaling pathway	Metabolism-signaling	3098	HK1
hsa04066	HIF-1 signaling pathway	Metabolism-signaling	5579	PRKCB
hsa04066	HIF-1 signaling pathway	Metabolism-signaling	5594	MAPK1
hsa04066	HIF-1 signaling pathway	Metabolism-signaling	112398	EGLN2
hsa04066	HIF-1 signaling pathway	Metabolism-signaling	1387	CREBBP
hsa04066	HIF-1 signaling pathway	Metabolism-signaling	2033	EP300
hsa04066	HIF-1 signaling pathway	Metabolism-signaling	1536	CYBB
hsa04066	HIF-1 signaling pathway	Metabolism-signaling	3570	IL6R
hsa04066	HIF-1 signaling pathway	Metabolism-signaling	7099	TLR4
hsa04066	HIF-1 signaling pathway	Metabolism-signaling	7076	TIMP1
hsa04066	HIF-1 signaling pathway	Metabolism-signaling	3091	HIF1A
hsa04066	HIF-1 signaling pathway	Metabolism-signaling	3162	HMOX1
hsa04066	HIF-1 signaling pathway	Metabolism-signaling	6194	RPS6
hsa04068	FoxO signaling pathway	Metabolism-signaling	8698	S1PR4
hsa04068	FoxO signaling pathway	Metabolism-signaling	3575	IL7R
hsa04068	FoxO signaling pathway	Metabolism-signaling	10365	KLF2
hsa04068	FoxO signaling pathway	Metabolism-signaling	4616	GADD45B
hsa04068	FoxO signaling pathway	Metabolism-signaling	8743	TNFSF10
hsa04068	FoxO signaling pathway	Metabolism-signaling	7048	TGFBR2
hsa04068	FoxO signaling pathway	Metabolism-signaling	472	ATM
hsa04068	FoxO signaling pathway	Metabolism-signaling	7040	TGFB1
hsa04068	FoxO signaling pathway	Metabolism-signaling	3551	IKBKB
hsa04068	FoxO signaling pathway	Metabolism-signaling	5728	PTEN
hsa04068	FoxO signaling pathway	Metabolism-signaling	207	AKT1
hsa04068	FoxO signaling pathway	Metabolism-signaling	6446	SGK1
hsa04068	FoxO signaling pathway	Metabolism-signaling	894	CCND2
hsa04068	FoxO signaling pathway	Metabolism-signaling	901	CCNG2
hsa04068	FoxO signaling pathway	Metabolism-signaling	1032	CDKN2D
hsa04068	FoxO signaling pathway	Metabolism-signaling	1026	CDKN1A
hsa04068	FoxO signaling pathway	Metabolism-signaling	1027	CDKN1B
hsa04068	FoxO signaling pathway	Metabolism-signaling	5934	RBL2
hsa04068	FoxO signaling pathway	Metabolism-signaling	1387	CREBBP
hsa04068	FoxO signaling pathway	Metabolism-signaling	2033	EP300
hsa04068	FoxO signaling pathway	Metabolism-signaling	7874	USP7
hsa04068	FoxO signaling pathway	Metabolism-signaling	6789	STK4
hsa04068	FoxO signaling pathway	Metabolism-signaling	11337	GABARAP
hsa04068	FoxO signaling pathway	Metabolism-signaling	23710	GABARAPL1
hsa04068	FoxO signaling pathway	Metabolism-signaling	847	CAT
hsa04068	FoxO signaling pathway	Metabolism-signaling	6648	SOD2
hsa04068	FoxO signaling pathway	Metabolism-signaling	5293	PIK3CD
hsa04068	FoxO signaling pathway	Metabolism-signaling	5295	PIK3R1
hsa04068	FoxO signaling pathway	Metabolism-signaling	891	CCNB1
hsa04068	FoxO signaling pathway	Metabolism-signaling	2308	FOXO1
hsa04068	FoxO signaling pathway	Metabolism-signaling	2885	GRB2
hsa04068	FoxO signaling pathway	Metabolism-signaling	8660	IRS2
hsa04068	FoxO signaling pathway	Metabolism-signaling	5594	MAPK1
hsa04068	FoxO signaling pathway	Metabolism-signaling	6655	SOS2
hsa04068	FoxO signaling pathway	Metabolism-signaling	6654	SOS1
hsa04150	mTOR signaling pathway	Metabolism-signaling	5594	MAPK1
hsa04150	mTOR signaling pathway	Metabolism-signaling	6197	RPS6KA3
hsa04150	mTOR signaling pathway	Metabolism-signaling	57600	FNIP2
hsa04150	mTOR signaling pathway	Metabolism-signaling	6195	RPS6KA1
hsa04150	mTOR signaling pathway	Metabolism-signaling	5295	PIK3R1
hsa04150	mTOR signaling pathway	Metabolism-signaling	387	RHOA
hsa04150	mTOR signaling pathway	Metabolism-signaling	5579	PRKCB
hsa04150	mTOR signaling pathway	Metabolism-signaling	6446	SGK1
hsa04150	mTOR signaling pathway	Metabolism-signaling	6249	CLIP1
hsa04150	mTOR signaling pathway	Metabolism-signaling	9706	ULK2
hsa04150	mTOR signaling pathway	Metabolism-signaling	1978	EIF4EBP1
hsa04150	mTOR signaling pathway	Metabolism-signaling	5293	PIK3CD
hsa04150	mTOR signaling pathway	Metabolism-signaling	5728	PTEN
hsa04150	mTOR signaling pathway	Metabolism-signaling	207	AKT1
hsa04150	mTOR signaling pathway	Metabolism-signaling	79109	MAPKAP1
hsa04150	mTOR signaling pathway	Metabolism-signaling	253260	RICTOR
hsa04150	mTOR signaling pathway	Metabolism-signaling	55615	PRR5
hsa04150	mTOR signaling pathway	Metabolism-signaling	54541	DDIT4
hsa04150	mTOR signaling pathway	Metabolism-signaling	1975	EIF4B
hsa04150	mTOR signaling pathway	Metabolism-signaling	6194	RPS6
hsa04150	mTOR signaling pathway	Metabolism-signaling	51719	CAB39
hsa04150	mTOR signaling pathway	Metabolism-signaling	7124	TNF
hsa04150	mTOR signaling pathway	Metabolism-signaling	3551	IKBKB
hsa04150	mTOR signaling pathway	Metabolism-signaling	2885	GRB2
hsa04150	mTOR signaling pathway	Metabolism-signaling	6654	SOS1
hsa04150	mTOR signaling pathway	Metabolism-signaling	6655	SOS2
hsa04150	mTOR signaling pathway	Metabolism-signaling	8140	SLC7A5
hsa04150	mTOR signaling pathway	Metabolism-signaling	6520	SLC3A2
hsa04150	mTOR signaling pathway	Metabolism-signaling	526	ATP6V1B2
hsa04150	mTOR signaling pathway	Metabolism-signaling	9296	ATP6V1F
hsa04150	mTOR signaling pathway	Metabolism-signaling	55004	LAMTOR1
hsa04150	mTOR signaling pathway	Metabolism-signaling	28956	LAMTOR2
hsa04150	mTOR signaling pathway	Metabolism-signaling	389541	LAMTOR4
hsa04151	PI3K-Akt signaling pathway	Metabolism-signaling	207	AKT1
hsa04151	PI3K-Akt signaling pathway	Metabolism-signaling	1441	CSF3R
hsa04151	PI3K-Akt signaling pathway	Metabolism-signaling	3716	JAK1
hsa04151	PI3K-Akt signaling pathway	Metabolism-signaling	3717	JAK2
hsa04151	PI3K-Akt signaling pathway	Metabolism-signaling	6446	SGK1
hsa04151	PI3K-Akt signaling pathway	Metabolism-signaling	1978	EIF4EBP1
hsa04151	PI3K-Akt signaling pathway	Metabolism-signaling	1975	EIF4B
hsa04151	PI3K-Akt signaling pathway	Metabolism-signaling	6194	RPS6
hsa04151	PI3K-Akt signaling pathway	Metabolism-signaling	3676	ITGA4
hsa04151	PI3K-Akt signaling pathway	Metabolism-signaling	3655	ITGA6
hsa04151	PI3K-Akt signaling pathway	Metabolism-signaling	3688	ITGB1
hsa04151	PI3K-Akt signaling pathway	Metabolism-signaling	3695	ITGB7
hsa04151	PI3K-Akt signaling pathway	Metabolism-signaling	5293	PIK3CD
hsa04151	PI3K-Akt signaling pathway	Metabolism-signaling	7057	THBS1
hsa04151	PI3K-Akt signaling pathway	Metabolism-signaling	2782	GNB1
hsa04151	PI3K-Akt signaling pathway	Metabolism-signaling	2783	GNB2
hsa04151	PI3K-Akt signaling pathway	Metabolism-signaling	54331	GNG2
hsa04151	PI3K-Akt signaling pathway	Metabolism-signaling	2787	GNG5
hsa04151	PI3K-Akt signaling pathway	Metabolism-signaling	2788	GNG7
hsa04151	PI3K-Akt signaling pathway	Metabolism-signaling	2790	GNG10
hsa04151	PI3K-Akt signaling pathway	Metabolism-signaling	5294	PIK3CG
hsa04151	PI3K-Akt signaling pathway	Metabolism-signaling	54541	DDIT4
hsa04151	PI3K-Akt signaling pathway	Metabolism-signaling	2069	EREG
hsa04151	PI3K-Akt signaling pathway	Metabolism-signaling	374	AREG
hsa04151	PI3K-Akt signaling pathway	Metabolism-signaling	2323	FLT3LG
hsa04151	PI3K-Akt signaling pathway	Metabolism-signaling	7423	VEGFB
hsa04151	PI3K-Akt signaling pathway	Metabolism-signaling	1436	CSF1R
hsa04151	PI3K-Akt signaling pathway	Metabolism-signaling	2322	FLT3
hsa04151	PI3K-Akt signaling pathway	Metabolism-signaling	2885	GRB2
hsa04151	PI3K-Akt signaling pathway	Metabolism-signaling	6654	SOS1
hsa04151	PI3K-Akt signaling pathway	Metabolism-signaling	6655	SOS2
hsa04151	PI3K-Akt signaling pathway	Metabolism-signaling	5295	PIK3R1
hsa04151	PI3K-Akt signaling pathway	Metabolism-signaling	10161	LPAR6
hsa04151	PI3K-Akt signaling pathway	Metabolism-signaling	3560	IL2RB
hsa04151	PI3K-Akt signaling pathway	Metabolism-signaling	3561	IL2RG
hsa04151	PI3K-Akt signaling pathway	Metabolism-signaling	3563	IL3RA
hsa04151	PI3K-Akt signaling pathway	Metabolism-signaling	3570	IL6R
hsa04151	PI3K-Akt signaling pathway	Metabolism-signaling	3566	IL4R
hsa04151	PI3K-Akt signaling pathway	Metabolism-signaling	3575	IL7R
hsa04151	PI3K-Akt signaling pathway	Metabolism-signaling	8115	TCL1A
hsa04151	PI3K-Akt signaling pathway	Metabolism-signaling	1292	COL6A2
hsa04151	PI3K-Akt signaling pathway	Metabolism-signaling	5527	PPP2R5C
hsa04151	PI3K-Akt signaling pathway	Metabolism-signaling	5525	PPP2R5A
hsa04151	PI3K-Akt signaling pathway	Metabolism-signaling	3320	HSP90AA1
hsa04151	PI3K-Akt signaling pathway	Metabolism-signaling	3326	HSP90AB1
hsa04151	PI3K-Akt signaling pathway	Metabolism-signaling	7184	HSP90B1
hsa04151	PI3K-Akt signaling pathway	Metabolism-signaling	468	ATF4
hsa04151	PI3K-Akt signaling pathway	Metabolism-signaling	4170	MCL1
hsa04151	PI3K-Akt signaling pathway	Metabolism-signaling	6256	RXRA
hsa04151	PI3K-Akt signaling pathway	Metabolism-signaling	4609	MYC
hsa04151	PI3K-Akt signaling pathway	Metabolism-signaling	1026	CDKN1A
hsa04151	PI3K-Akt signaling pathway	Metabolism-signaling	1027	CDKN1B
hsa04151	PI3K-Akt signaling pathway	Metabolism-signaling	894	CCND2
hsa04151	PI3K-Akt signaling pathway	Metabolism-signaling	896	CCND3
hsa04151	PI3K-Akt signaling pathway	Metabolism-signaling	5934	RBL2
hsa04151	PI3K-Akt signaling pathway	Metabolism-signaling	7534	YWHAZ
hsa04151	PI3K-Akt signaling pathway	Metabolism-signaling	7529	YWHAB
hsa04151	PI3K-Akt signaling pathway	Metabolism-signaling	10971	YWHAQ
hsa04151	PI3K-Akt signaling pathway	Metabolism-signaling	7531	YWHAE
hsa04151	PI3K-Akt signaling pathway	Metabolism-signaling	7533	YWHAH
hsa04151	PI3K-Akt signaling pathway	Metabolism-signaling	596	BCL2
hsa04151	PI3K-Akt signaling pathway	Metabolism-signaling	7099	TLR4
hsa04151	PI3K-Akt signaling pathway	Metabolism-signaling	5879	RAC1
hsa04151	PI3K-Akt signaling pathway	Metabolism-signaling	6850	SYK
hsa04151	PI3K-Akt signaling pathway	Metabolism-signaling	118788	PIK3AP1
hsa04151	PI3K-Akt signaling pathway	Metabolism-signaling	3551	IKBKB
hsa04151	PI3K-Akt signaling pathway	Metabolism-signaling	5594	MAPK1
hsa04151	PI3K-Akt signaling pathway	Metabolism-signaling	5728	PTEN
hsa04152	AMPK signaling pathway	Metabolism-signaling	10645	CAMKK2
hsa04152	AMPK signaling pathway	Metabolism-signaling	5211	PFKL
hsa04152	AMPK signaling pathway	Metabolism-signaling	51094	ADIPOR1
hsa04152	AMPK signaling pathway	Metabolism-signaling	51719	CAB39
hsa04152	AMPK signaling pathway	Metabolism-signaling	1938	EEF2
hsa04152	AMPK signaling pathway	Metabolism-signaling	2308	FOXO1
hsa04152	AMPK signaling pathway	Metabolism-signaling	1374	CPT1A
hsa04152	AMPK signaling pathway	Metabolism-signaling	207	AKT1
hsa04152	AMPK signaling pathway	Metabolism-signaling	5527	PPP2R5C
hsa04152	AMPK signaling pathway	Metabolism-signaling	5525	PPP2R5A
hsa04152	AMPK signaling pathway	Metabolism-signaling	23216	TBC1D1
hsa04152	AMPK signaling pathway	Metabolism-signaling	10890	RAB10
hsa04152	AMPK signaling pathway	Metabolism-signaling	948	CD36
hsa04152	AMPK signaling pathway	Metabolism-signaling	8660	IRS2
hsa04152	AMPK signaling pathway	Metabolism-signaling	5293	PIK3CD
hsa04152	AMPK signaling pathway	Metabolism-signaling	5295	PIK3R1
hsa04152	AMPK signaling pathway	Metabolism-signaling	1978	EIF4EBP1
hsa04340	Hedgehog signaling pathway	Metabolism-signaling	8452	CUL3
hsa04340	Hedgehog signaling pathway	Metabolism-signaling	5567	PRKACB
hsa04340	Hedgehog signaling pathway	Metabolism-signaling	1455	CSNK1G2
hsa04340	Hedgehog signaling pathway	Metabolism-signaling	1453	CSNK1D
hsa04340	Hedgehog signaling pathway	Metabolism-signaling	894	CCND2
hsa04340	Hedgehog signaling pathway	Metabolism-signaling	596	BCL2
hsa04350	TGF-beta signaling pathway	Metabolism-signaling	7057	THBS1
hsa04350	TGF-beta signaling pathway	Metabolism-signaling	7040	TGFB1
hsa04350	TGF-beta signaling pathway	Metabolism-signaling	2033	EP300
hsa04350	TGF-beta signaling pathway	Metabolism-signaling	6667	SP1
hsa04350	TGF-beta signaling pathway	Metabolism-signaling	7048	TGFBR2
hsa04350	TGF-beta signaling pathway	Metabolism-signaling	387	RHOA
hsa04350	TGF-beta signaling pathway	Metabolism-signaling	6093	ROCK1
hsa04350	TGF-beta signaling pathway	Metabolism-signaling	656	BMP8B
hsa04350	TGF-beta signaling pathway	Metabolism-signaling	3397	ID1
hsa04350	TGF-beta signaling pathway	Metabolism-signaling	3398	ID2
hsa04350	TGF-beta signaling pathway	Metabolism-signaling	1387	CREBBP
hsa04350	TGF-beta signaling pathway	Metabolism-signaling	4609	MYC
hsa04350	TGF-beta signaling pathway	Metabolism-signaling	6500	SKP1
hsa04350	TGF-beta signaling pathway	Metabolism-signaling	5594	MAPK1
hsa04350	TGF-beta signaling pathway	Metabolism-signaling	7124	TNF
hsa04350	TGF-beta signaling pathway	Metabolism-signaling	9978	RBX1
hsa04390	Hippo signaling pathway	Metabolism-signaling	894	CCND2
hsa04390	Hippo signaling pathway	Metabolism-signaling	4609	MYC
hsa04390	Hippo signaling pathway	Metabolism-signaling	7533	YWHAH
hsa04390	Hippo signaling pathway	Metabolism-signaling	1495	CTNNA1
hsa04390	Hippo signaling pathway	Metabolism-signaling	324	APC
hsa04390	Hippo signaling pathway	Metabolism-signaling	7534	YWHAZ
hsa04390	Hippo signaling pathway	Metabolism-signaling	6934	TCF7L2
hsa04390	Hippo signaling pathway	Metabolism-signaling	51176	LEF1
hsa04390	Hippo signaling pathway	Metabolism-signaling	11186	RASSF1
hsa04390	Hippo signaling pathway	Metabolism-signaling	896	CCND3
hsa04390	Hippo signaling pathway	Metabolism-signaling	6932	TCF7
hsa04390	Hippo signaling pathway	Metabolism-signaling	60	ACTB
hsa04390	Hippo signaling pathway	Metabolism-signaling	5499	PPP1CA
hsa04390	Hippo signaling pathway	Metabolism-signaling	5500	PPP1CB
hsa04390	Hippo signaling pathway	Metabolism-signaling	3993	LLGL2
hsa04390	Hippo signaling pathway	Metabolism-signaling	7529	YWHAB
hsa04390	Hippo signaling pathway	Metabolism-signaling	10971	YWHAQ
hsa04390	Hippo signaling pathway	Metabolism-signaling	7531	YWHAE
hsa04390	Hippo signaling pathway	Metabolism-signaling	374	AREG
hsa04390	Hippo signaling pathway	Metabolism-signaling	332	BIRC5
hsa04390	Hippo signaling pathway	Metabolism-signaling	7040	TGFB1
hsa04390	Hippo signaling pathway	Metabolism-signaling	7048	TGFBR2
hsa04390	Hippo signaling pathway	Metabolism-signaling	656	BMP8B
hsa04390	Hippo signaling pathway	Metabolism-signaling	3689	ITGB2
hsa04390	Hippo signaling pathway	Metabolism-signaling	1453	CSNK1D
hsa04390	Hippo signaling pathway	Metabolism-signaling	3397	ID1
hsa04390	Hippo signaling pathway	Metabolism-signaling	3398	ID2
hsa04390	Hippo signaling pathway	Metabolism-signaling	71	ACTG1
hsa04390	Hippo signaling pathway	Metabolism-signaling	330	BIRC3

## Sheet: Table S6
KEGG ID	Cell type	Immune function	ρ (Pearson correlation)	P-value	KEGG Term	Category
hsa00010	Mono-CD14+	Aging	-0.0692211	1.80262e-58	Glycolysis / Gluconeogenesis	Metabolism
hsa00020	Mono-CD14+	Aging	-0.0467449	1.44045e-27	Citrate cycle (TCA cycle)	Metabolism
hsa00030	Mono-CD14+	Aging	-0.110536	1.09439e-146	Pentose phosphate pathway	Metabolism
hsa00061	Mono-CD14+	Aging	0.036747	1.221e-17	Fatty acid biosynthesis	Metabolism
hsa00062	Mono-CD14+	Aging	-0.014648	0.000655429	Fatty acid elongation	Metabolism
hsa00071	Mono-CD14+	Aging	0.0187977	1.22502e-05	Fatty acid degradation	Metabolism
hsa00072	Mono-CD14+	Aging	-0.0141633	0.000984845	Synthesis and degradation of ketone bodies	Metabolism
hsa00190	Mono-CD14+	Aging	-0.196372	0	Oxidative phosphorylation	Metabolism
hsa00220	Mono-CD14+	Aging	0.105209	5.28697e-133	Arginine biosynthesis	Metabolism
hsa00230	Mono-CD14+	Aging	-0.0860437	1.91691e-89	Purine metabolism	Metabolism
hsa00240	Mono-CD14+	Aging	-0.0903115	2.23074e-98	Pyrimidine metabolism	Metabolism
hsa00250	Mono-CD14+	Aging	0.0514879	4.2579e-33	Alanine, aspartate and glutamate metabolism	Metabolism
hsa00260	Mono-CD14+	Aging	-0.0465184	2.56642e-27	Glycine, serine and threonine metabolism	Metabolism
hsa00270	Mono-CD14+	Aging	-0.00293482	0.494799	Cysteine and methionine metabolism	Metabolism
hsa00280	Mono-CD14+	Aging	-0.0453169	5.2455e-26	Valine, leucine and isoleucine degradation	Metabolism
hsa00290	Mono-CD14+	Aging	-0.0052071	0.225789	Valine, leucine and isoleucine biosynthesis	Metabolism
hsa00310	Mono-CD14+	Aging	0.0616554	9.79075e-47	Lysine degradation	Metabolism
hsa00330	Mono-CD14+	Aging	0.0643029	1.09292e-50	Arginine and proline metabolism	Metabolism
hsa00340	Mono-CD14+	Aging	-0.015378	0.000346991	Histidine metabolism	Metabolism
hsa00350	Mono-CD14+	Aging	0.0102841	0.0167411	Tyrosine metabolism	Metabolism
hsa00360	Mono-CD14+	Aging	0.0313255	3.12973e-13	Phenylalanine metabolism	Metabolism
hsa00380	Mono-CD14+	Aging	-0.0191164	8.69828e-06	Tryptophan metabolism	Metabolism
hsa00400	Mono-CD14+	Aging	-0.00336232	0.434131	Phenylalanine, tyrosine and tryptophan biosynthesis	Metabolism
hsa00410	Mono-CD14+	Aging	0.00608878	0.156665	beta-Alanine metabolism	Metabolism
hsa00471	Mono-CD14+	Aging	0.033184	1.15105e-14	D-Glutamine and D-glutamate metabolism	Metabolism
hsa00480	Mono-CD14+	Aging	-0.0381951	6.21371e-19	Glutathione metabolism	Metabolism
hsa00561	Mono-CD14+	Aging	-0.051975	1.07502e-33	Glycerolipid metabolism	Metabolism
hsa00564	Mono-CD14+	Aging	-0.0420831	1.19876e-22	Glycerophospholipid metabolism	Metabolism
hsa00565	Mono-CD14+	Aging	-0.0101509	0.0182088	Ether lipid metabolism	Metabolism
hsa00590	Mono-CD14+	Aging	0.0759142	5.51095e-70	Arachidonic acid metabolism	Metabolism
hsa00591	Mono-CD14+	Aging	-0.00826232	0.0546052	Linoleic acid metabolism	Metabolism
hsa00592	Mono-CD14+	Aging	-0.0388925	1.42244e-19	alpha-Linolenic acid metabolism	Metabolism
hsa00600	Mono-CD14+	Aging	0.0466913	1.6519e-27	Sphingolipid metabolism	Metabolism
hsa00620	Mono-CD14+	Aging	-0.000949011	0.825281	Pyruvate metabolism	Metabolism
hsa01040	Mono-CD14+	Aging	-0.0458088	1.53943e-26	Biosynthesis of unsaturated fatty acids	Metabolism
hsa03320	Mono-CD14+	Aging	0.0725568	4.47267e-64	PPAR signaling pathway	Metabolism-signaling
hsa04010	Mono-CD14+	Aging	0.168311	0	MAPK signaling pathway	Metabolism-signaling
hsa04022	Mono-CD14+	Aging	0.101962	5.34475e-125	cGMP-PKG signaling pathway	Metabolism-signaling
hsa04024	Mono-CD14+	Aging	0.133178	1.35847e-212	cAMP signaling pathway	Metabolism-signaling
hsa04066	Mono-CD14+	Aging	0.0676282	6.90928e-56	HIF-1 signaling pathway	Metabolism-signaling
hsa04068	Mono-CD14+	Aging	0.231727	0	FoxO signaling pathway	Metabolism-signaling
hsa04150	Mono-CD14+	Aging	0.109853	6.79296e-145	mTOR signaling pathway	Metabolism-signaling
hsa04151	Mono-CD14+	Aging	0.199655	0	PI3K-Akt signaling pathway	Metabolism-signaling
hsa04152	Mono-CD14+	Aging	0.0495035	1.01609e-30	AMPK signaling pathway	Metabolism-signaling
hsa04340	Mono-CD14+	Aging	0.0631224	6.62833e-49	Hedgehog signaling pathway	Metabolism-signaling
hsa04350	Mono-CD14+	Aging	0.143761	9.74556e-248	TGF-beta signaling pathway	Metabolism-signaling
hsa04390	Mono-CD14+	Aging	0.13373	2.3272e-214	Hippo signaling pathway	Metabolism-signaling
hsa00010	Mono-CD14+	Apoptosis	-0.0390098	1.10716e-19	Glycolysis / Gluconeogenesis	Metabolism
hsa00020	Mono-CD14+	Apoptosis	-0.121855	4.60924e-178	Citrate cycle (TCA cycle)	Metabolism
hsa00030	Mono-CD14+	Apoptosis	-0.0328098	2.27182e-14	Pentose phosphate pathway	Metabolism
hsa00061	Mono-CD14+	Apoptosis	0.11484	3.01241e-158	Fatty acid biosynthesis	Metabolism
hsa00062	Mono-CD14+	Apoptosis	-0.0293301	8.84228e-12	Fatty acid elongation	Metabolism
hsa00071	Mono-CD14+	Apoptosis	0.13	1.39506e-202	Fatty acid degradation	Metabolism
hsa00072	Mono-CD14+	Apoptosis	-0.0338158	3.59072e-15	Synthesis and degradation of ketone bodies	Metabolism
hsa00190	Mono-CD14+	Apoptosis	-0.53575	0	Oxidative phosphorylation	Metabolism
hsa00220	Mono-CD14+	Apoptosis	0.227475	0	Arginine biosynthesis	Metabolism
hsa00230	Mono-CD14+	Apoptosis	-0.221086	0	Purine metabolism	Metabolism
hsa00240	Mono-CD14+	Apoptosis	-0.166591	0	Pyrimidine metabolism	Metabolism
hsa00250	Mono-CD14+	Apoptosis	0.129589	2.62917e-201	Alanine, aspartate and glutamate metabolism	Metabolism
hsa00260	Mono-CD14+	Apoptosis	-0.0836208	1.44622e-84	Glycine, serine and threonine metabolism	Metabolism
hsa00270	Mono-CD14+	Apoptosis	-0.113792	2.1576e-155	Cysteine and methionine metabolism	Metabolism
hsa00280	Mono-CD14+	Apoptosis	-0.00550188	0.200598	Valine, leucine and isoleucine degradation	Metabolism
hsa00290	Mono-CD14+	Apoptosis	-0.0246499	9.75688e-09	Valine, leucine and isoleucine biosynthesis	Metabolism
hsa00310	Mono-CD14+	Apoptosis	0.177864	0	Lysine degradation	Metabolism
hsa00330	Mono-CD14+	Apoptosis	0.0662169	1.19708e-53	Arginine and proline metabolism	Metabolism
hsa00340	Mono-CD14+	Apoptosis	0.0688876	6.33714e-58	Histidine metabolism	Metabolism
hsa00350	Mono-CD14+	Apoptosis	-0.184393	0	Tyrosine metabolism	Metabolism
hsa00360	Mono-CD14+	Apoptosis	-0.236942	0	Phenylalanine metabolism	Metabolism
hsa00380	Mono-CD14+	Apoptosis	0.10416	2.17239e-130	Tryptophan metabolism	Metabolism
hsa00400	Mono-CD14+	Apoptosis	-0.00966354	0.0245779	Phenylalanine, tyrosine and tryptophan biosynthesis	Metabolism
hsa00410	Mono-CD14+	Apoptosis	0.165397	0	beta-Alanine metabolism	Metabolism
hsa00471	Mono-CD14+	Apoptosis	0.060885	1.28735e-45	D-Glutamine and D-glutamate metabolism	Metabolism
hsa00480	Mono-CD14+	Apoptosis	-0.0402126	8.12587e-21	Glutathione metabolism	Metabolism
hsa00561	Mono-CD14+	Apoptosis	-0.00685311	0.110896	Glycerolipid metabolism	Metabolism
hsa00564	Mono-CD14+	Apoptosis	-0.0362893	3.05728e-17	Glycerophospholipid metabolism	Metabolism
hsa00565	Mono-CD14+	Apoptosis	-0.0419287	1.70985e-22	Ether lipid metabolism	Metabolism
hsa00590	Mono-CD14+	Apoptosis	0.279266	0	Arachidonic acid metabolism	Metabolism
hsa00591	Mono-CD14+	Apoptosis	-0.0018852	0.660999	Linoleic acid metabolism	Metabolism
hsa00592	Mono-CD14+	Apoptosis	-0.0102906	0.0166729	alpha-Linolenic acid metabolism	Metabolism
hsa00600	Mono-CD14+	Apoptosis	0.179654	0	Sphingolipid metabolism	Metabolism
hsa00620	Mono-CD14+	Apoptosis	0.0207527	1.37913e-06	Pyruvate metabolism	Metabolism
hsa01040	Mono-CD14+	Apoptosis	-0.0972019	9.99925e-114	Biosynthesis of unsaturated fatty acids	Metabolism
hsa03320	Mono-CD14+	Apoptosis	0.236697	0	PPAR signaling pathway	Metabolism-signaling
hsa04010	Mono-CD14+	Apoptosis	0.505962	0	MAPK signaling pathway	Metabolism-signaling
hsa04022	Mono-CD14+	Apoptosis	0.255452	0	cGMP-PKG signaling pathway	Metabolism-signaling
hsa04024	Mono-CD14+	Apoptosis	0.44321	0	cAMP signaling pathway	Metabolism-signaling
hsa04066	Mono-CD14+	Apoptosis	0.182526	0	HIF-1 signaling pathway	Metabolism-signaling
hsa04068	Mono-CD14+	Apoptosis	0.449429	0	FoxO signaling pathway	Metabolism-signaling
hsa04150	Mono-CD14+	Apoptosis	0.252179	0	mTOR signaling pathway	Metabolism-signaling
hsa04151	Mono-CD14+	Apoptosis	0.440153	0	PI3K-Akt signaling pathway	Metabolism-signaling
hsa04152	Mono-CD14+	Apoptosis	0.181315	0	AMPK signaling pathway	Metabolism-signaling
hsa04340	Mono-CD14+	Apoptosis	0.133342	4.07239e-213	Hedgehog signaling pathway	Metabolism-signaling
hsa04350	Mono-CD14+	Apoptosis	0.0946376	7.00702e-108	TGF-beta signaling pathway	Metabolism-signaling
hsa04390	Mono-CD14+	Apoptosis	0.221044	0	Hippo signaling pathway	Metabolism-signaling
hsa00010	Mono-CD14+	IFNs response	-0.0513454	6.35412e-33	Glycolysis / Gluconeogenesis	Metabolism
hsa00020	Mono-CD14+	IFNs response	0.00788987	0.0664524	Citrate cycle (TCA cycle)	Metabolism
hsa00030	Mono-CD14+	IFNs response	-0.0823579	4.43532e-82	Pentose phosphate pathway	Metabolism
hsa00061	Mono-CD14+	IFNs response	0.066906	9.79328e-55	Fatty acid biosynthesis	Metabolism
hsa00062	Mono-CD14+	IFNs response	0.0104886	0.0146911	Fatty acid elongation	Metabolism
hsa00071	Mono-CD14+	IFNs response	0.0136199	0.00153284	Fatty acid degradation	Metabolism
hsa00072	Mono-CD14+	IFNs response	-0.0101871	0.017799	Synthesis and degradation of ketone bodies	Metabolism
hsa00190	Mono-CD14+	IFNs response	0.00528444	0.218971	Oxidative phosphorylation	Metabolism
hsa00220	Mono-CD14+	IFNs response	0.0680803	1.29504e-56	Arginine biosynthesis	Metabolism
hsa00230	Mono-CD14+	IFNs response	0.0182931	2.08421e-05	Purine metabolism	Metabolism
hsa00240	Mono-CD14+	IFNs response	0.108145	1.84611e-140	Pyrimidine metabolism	Metabolism
hsa00250	Mono-CD14+	IFNs response	0.0481098	4.18353e-29	Alanine, aspartate and glutamate metabolism	Metabolism
hsa00260	Mono-CD14+	IFNs response	-0.0294392	7.40533e-12	Glycine, serine and threonine metabolism	Metabolism
hsa00270	Mono-CD14+	IFNs response	-0.0501339	1.82658e-31	Cysteine and methionine metabolism	Metabolism
hsa00280	Mono-CD14+	IFNs response	-0.0736749	5.15789e-66	Valine, leucine and isoleucine degradation	Metabolism
hsa00290	Mono-CD14+	IFNs response	0.000711281	0.868584	Valine, leucine and isoleucine biosynthesis	Metabolism
hsa00310	Mono-CD14+	IFNs response	-0.0667165	1.95448e-54	Lysine degradation	Metabolism
hsa00330	Mono-CD14+	IFNs response	0.0800146	1.44463e-77	Arginine and proline metabolism	Metabolism
hsa00340	Mono-CD14+	IFNs response	-0.0283729	4.07306e-11	Histidine metabolism	Metabolism
hsa00350	Mono-CD14+	IFNs response	0.0316004	1.94282e-13	Tyrosine metabolism	Metabolism
hsa00360	Mono-CD14+	IFNs response	0.0509709	1.8096e-32	Phenylalanine metabolism	Metabolism
hsa00380	Mono-CD14+	IFNs response	-0.0744209	2.52835e-67	Tryptophan metabolism	Metabolism
hsa00400	Mono-CD14+	IFNs response	0.00906431	0.0349815	Phenylalanine, tyrosine and tryptophan biosynthesis	Metabolism
hsa00410	Mono-CD14+	IFNs response	-0.0390352	1.0486e-19	beta-Alanine metabolism	Metabolism
hsa00471	Mono-CD14+	IFNs response	0.0141214	0.00101962	D-Glutamine and D-glutamate metabolism	Metabolism
hsa00480	Mono-CD14+	IFNs response	-0.0141669	0.000981963	Glutathione metabolism	Metabolism
hsa00561	Mono-CD14+	IFNs response	-0.0188216	1.19414e-05	Glycerolipid metabolism	Metabolism
hsa00564	Mono-CD14+	IFNs response	0.018234	2.21608e-05	Glycerophospholipid metabolism	Metabolism
hsa00565	Mono-CD14+	IFNs response	0.0348569	5.02736e-16	Ether lipid metabolism	Metabolism
hsa00590	Mono-CD14+	IFNs response	-0.0408331	2.04893e-21	Arachidonic acid metabolism	Metabolism
hsa00591	Mono-CD14+	IFNs response	0.00324223	0.450726	Linoleic acid metabolism	Metabolism
hsa00592	Mono-CD14+	IFNs response	-0.0336521	4.86564e-15	alpha-Linolenic acid metabolism	Metabolism
hsa00600	Mono-CD14+	IFNs response	0.00134594	0.754212	Sphingolipid metabolism	Metabolism
hsa00620	Mono-CD14+	IFNs response	-0.0434154	5.30388e-24	Pyruvate metabolism	Metabolism
hsa01040	Mono-CD14+	IFNs response	-0.0357913	8.19391e-17	Biosynthesis of unsaturated fatty acids	Metabolism
hsa03320	Mono-CD14+	IFNs response	-0.0401564	9.1966e-21	PPAR signaling pathway	Metabolism-signaling
hsa04010	Mono-CD14+	IFNs response	-0.0405061	4.24634e-21	MAPK signaling pathway	Metabolism-signaling
hsa04022	Mono-CD14+	IFNs response	-0.137119	2.34571e-225	cGMP-PKG signaling pathway	Metabolism-signaling
hsa04024	Mono-CD14+	IFNs response	-0.0350386	3.54579e-16	cAMP signaling pathway	Metabolism-signaling
hsa04066	Mono-CD14+	IFNs response	-0.0175503	4.44861e-05	HIF-1 signaling pathway	Metabolism-signaling
hsa04068	Mono-CD14+	IFNs response	0.0279523	7.84748e-11	FoxO signaling pathway	Metabolism-signaling
hsa04150	Mono-CD14+	IFNs response	-0.0837832	6.87993e-85	mTOR signaling pathway	Metabolism-signaling
hsa04151	Mono-CD14+	IFNs response	-0.00130995	0.760581	PI3K-Akt signaling pathway	Metabolism-signaling
hsa04152	Mono-CD14+	IFNs response	-0.0929711	3.62733e-104	AMPK signaling pathway	Metabolism-signaling
hsa04340	Mono-CD14+	IFNs response	0.040795	2.23118e-21	Hedgehog signaling pathway	Metabolism-signaling
hsa04350	Mono-CD14+	IFNs response	0.0205955	1.65612e-06	TGF-beta signaling pathway	Metabolism-signaling
hsa04390	Mono-CD14+	IFNs response	0.0246057	1.03668e-08	Hippo signaling pathway	Metabolism-signaling
hsa00010	Mono-CD14+	Inflammation	0.249821	0	Glycolysis / Gluconeogenesis	Metabolism
hsa00020	Mono-CD14+	Inflammation	0.161223	7.32772753145249e-312	Citrate cycle (TCA cycle)	Metabolism
hsa00030	Mono-CD14+	Inflammation	0.20876	0	Pentose phosphate pathway	Metabolism
hsa00061	Mono-CD14+	Inflammation	-0.019013	9.72571e-06	Fatty acid biosynthesis	Metabolism
hsa00062	Mono-CD14+	Inflammation	0.0418647	1.98042e-22	Fatty acid elongation	Metabolism
hsa00071	Mono-CD14+	Inflammation	-0.0491909	2.36045e-30	Fatty acid degradation	Metabolism
hsa00072	Mono-CD14+	Inflammation	0.0692792	1.44743e-58	Synthesis and degradation of ketone bodies	Metabolism
hsa00190	Mono-CD14+	Inflammation	0.607569	0	Oxidative phosphorylation	Metabolism
hsa00220	Mono-CD14+	Inflammation	-0.203974	0	Arginine biosynthesis	Metabolism
hsa00230	Mono-CD14+	Inflammation	0.218992	0	Purine metabolism	Metabolism
hsa00240	Mono-CD14+	Inflammation	0.199679	0	Pyrimidine metabolism	Metabolism
hsa00250	Mono-CD14+	Inflammation	-0.120982	1.56717e-175	Alanine, aspartate and glutamate metabolism	Metabolism
hsa00260	Mono-CD14+	Inflammation	0.166073	0	Glycine, serine and threonine metabolism	Metabolism
hsa00270	Mono-CD14+	Inflammation	0.0576907	3.97285e-41	Cysteine and methionine metabolism	Metabolism
hsa00280	Mono-CD14+	Inflammation	0.0440361	1.20074e-24	Valine, leucine and isoleucine degradation	Metabolism
hsa00290	Mono-CD14+	Inflammation	0.0227709	1.17325e-07	Valine, leucine and isoleucine biosynthesis	Metabolism
hsa00310	Mono-CD14+	Inflammation	-0.238773	0	Lysine degradation	Metabolism
hsa00330	Mono-CD14+	Inflammation	-0.113447	1.8574e-154	Arginine and proline metabolism	Metabolism
hsa00340	Mono-CD14+	Inflammation	-0.0286394	2.67518e-11	Histidine metabolism	Metabolism
hsa00350	Mono-CD14+	Inflammation	0.147575	4.34529e-261	Tyrosine metabolism	Metabolism
hsa00360	Mono-CD14+	Inflammation	0.188725	0	Phenylalanine metabolism	Metabolism
hsa00380	Mono-CD14+	Inflammation	-0.00149771	0.727544	Tryptophan metabolism	Metabolism
hsa00400	Mono-CD14+	Inflammation	0.0200369	3.14031e-06	Phenylalanine, tyrosine and tryptophan biosynthesis	Metabolism
hsa00410	Mono-CD14+	Inflammation	-0.110888	1.28742e-147	beta-Alanine metabolism	Metabolism
hsa00471	Mono-CD14+	Inflammation	-0.130363	1.02882e-203	D-Glutamine and D-glutamate metabolism	Metabolism
hsa00480	Mono-CD14+	Inflammation	0.1666	0	Glutathione metabolism	Metabolism
hsa00561	Mono-CD14+	Inflammation	0.0632629	4.08239e-49	Glycerolipid metabolism	Metabolism
hsa00564	Mono-CD14+	Inflammation	0.0800176	1.42594e-77	Glycerophospholipid metabolism	Metabolism
hsa00565	Mono-CD14+	Inflammation	0.0537412	6.56118e-36	Ether lipid metabolism	Metabolism
hsa00590	Mono-CD14+	Inflammation	-0.21253	0	Arachidonic acid metabolism	Metabolism
hsa00591	Mono-CD14+	Inflammation	0.00985414	0.0218875	Linoleic acid metabolism	Metabolism
hsa00592	Mono-CD14+	Inflammation	0.0405941	3.49184e-21	alpha-Linolenic acid metabolism	Metabolism
hsa00600	Mono-CD14+	Inflammation	-0.181126	0	Sphingolipid metabolism	Metabolism
hsa00620	Mono-CD14+	Inflammation	0.0214038	6.37496e-07	Pyruvate metabolism	Metabolism
hsa01040	Mono-CD14+	Inflammation	0.150144	2.73657e-270	Biosynthesis of unsaturated fatty acids	Metabolism
hsa03320	Mono-CD14+	Inflammation	-0.125442	1.17161e-188	PPAR signaling pathway	Metabolism-signaling
hsa04010	Mono-CD14+	Inflammation	-0.262892	0	MAPK signaling pathway	Metabolism-signaling
hsa04022	Mono-CD14+	Inflammation	-0.205271	0	cGMP-PKG signaling pathway	Metabolism-signaling
hsa04024	Mono-CD14+	Inflammation	-0.261779	0	cAMP signaling pathway	Metabolism-signaling
hsa04066	Mono-CD14+	Inflammation	0.00205824	0.63209	HIF-1 signaling pathway	Metabolism-signaling
hsa04068	Mono-CD14+	Inflammation	-0.283125	0	FoxO signaling pathway	Metabolism-signaling
hsa04150	Mono-CD14+	Inflammation	-0.11887	1.74831e-169	mTOR signaling pathway	Metabolism-signaling
hsa04151	Mono-CD14+	Inflammation	-0.344584	0	PI3K-Akt signaling pathway	Metabolism-signaling
hsa04152	Mono-CD14+	Inflammation	-0.116787	1.26038e-163	AMPK signaling pathway	Metabolism-signaling
hsa04340	Mono-CD14+	Inflammation	-0.169599	0	Hedgehog signaling pathway	Metabolism-signaling
hsa04350	Mono-CD14+	Inflammation	-0.0700337	8.21767e-60	TGF-beta signaling pathway	Metabolism-signaling
hsa04390	Mono-CD14+	Inflammation	-0.150134	2.97074e-270	Hippo signaling pathway	Metabolism-signaling
hsa00010	Mono-CD14+	MHC class II	-0.195247	0	Glycolysis / Gluconeogenesis	Metabolism
hsa00020	Mono-CD14+	MHC class II	-0.0706909	6.58548e-61	Citrate cycle (TCA cycle)	Metabolism
hsa00030	Mono-CD14+	MHC class II	-0.151587	1.58073e-275	Pentose phosphate pathway	Metabolism
hsa00061	Mono-CD14+	MHC class II	-0.0642034	1.54935e-50	Fatty acid biosynthesis	Metabolism
hsa00062	Mono-CD14+	MHC class II	0.00819704	0.0565442	Fatty acid elongation	Metabolism
hsa00071	Mono-CD14+	MHC class II	-0.0176796	3.90681e-05	Fatty acid degradation	Metabolism
hsa00072	Mono-CD14+	MHC class II	-0.0359264	6.27964e-17	Synthesis and degradation of ketone bodies	Metabolism
hsa00190	Mono-CD14+	MHC class II	-0.22482	0	Oxidative phosphorylation	Metabolism
hsa00220	Mono-CD14+	MHC class II	0.0695396	5.3977e-59	Arginine biosynthesis	Metabolism
hsa00230	Mono-CD14+	MHC class II	-0.0859491	2.99003e-89	Purine metabolism	Metabolism
hsa00240	Mono-CD14+	MHC class II	-0.129566	3.11197e-201	Pyrimidine metabolism	Metabolism
hsa00250	Mono-CD14+	MHC class II	0.0522068	5.55876e-34	Alanine, aspartate and glutamate metabolism	Metabolism
hsa00260	Mono-CD14+	MHC class II	-0.106053	4.00548e-135	Glycine, serine and threonine metabolism	Metabolism
hsa00270	Mono-CD14+	MHC class II	-0.0475811	1.66733e-28	Cysteine and methionine metabolism	Metabolism
hsa00280	Mono-CD14+	MHC class II	0.00167521	0.696768	Valine, leucine and isoleucine degradation	Metabolism
hsa00290	Mono-CD14+	MHC class II	0.0267355	4.96226e-10	Valine, leucine and isoleucine biosynthesis	Metabolism
hsa00310	Mono-CD14+	MHC class II	0.0659708	2.90859e-53	Lysine degradation	Metabolism
hsa00330	Mono-CD14+	MHC class II	0.143986	1.61951e-248	Arginine and proline metabolism	Metabolism
hsa00340	Mono-CD14+	MHC class II	0.0369169	8.65903e-18	Histidine metabolism	Metabolism
hsa00350	Mono-CD14+	MHC class II	-0.0511564	1.07863e-32	Tyrosine metabolism	Metabolism
hsa00360	Mono-CD14+	MHC class II	-0.0814717	2.33909e-80	Phenylalanine metabolism	Metabolism
hsa00380	Mono-CD14+	MHC class II	-0.0311477	4.25157e-13	Tryptophan metabolism	Metabolism
hsa00400	Mono-CD14+	MHC class II	0.0061566	0.1521	Phenylalanine, tyrosine and tryptophan biosynthesis	Metabolism
hsa00410	Mono-CD14+	MHC class II	0.0180505	2.67833e-05	beta-Alanine metabolism	Metabolism
hsa00471	Mono-CD14+	MHC class II	0.0668159	1.36057e-54	D-Glutamine and D-glutamate metabolism	Metabolism
hsa00480	Mono-CD14+	MHC class II	-0.111234	1.56603e-148	Glutathione metabolism	Metabolism
hsa00561	Mono-CD14+	MHC class II	-0.0588802	9.02747e-43	Glycerolipid metabolism	Metabolism
hsa00564	Mono-CD14+	MHC class II	-0.094651	6.53895e-108	Glycerophospholipid metabolism	Metabolism
hsa00565	Mono-CD14+	MHC class II	-0.0183886	1.88671e-05	Ether lipid metabolism	Metabolism
hsa00590	Mono-CD14+	MHC class II	0.0370143	7.10688e-18	Arachidonic acid metabolism	Metabolism
hsa00591	Mono-CD14+	MHC class II	-0.000462322	0.914357	Linoleic acid metabolism	Metabolism
hsa00592	Mono-CD14+	MHC class II	-0.0100249	0.0196992	alpha-Linolenic acid metabolism	Metabolism
hsa00600	Mono-CD14+	MHC class II	0.12212	7.82965e-179	Sphingolipid metabolism	Metabolism
hsa00620	Mono-CD14+	MHC class II	-0.0575178	6.8424e-41	Pyruvate metabolism	Metabolism
hsa01040	Mono-CD14+	MHC class II	-0.0605872	3.45421e-45	Biosynthesis of unsaturated fatty acids	Metabolism
hsa03320	Mono-CD14+	MHC class II	0.0410697	1.20511e-21	PPAR signaling pathway	Metabolism-signaling
hsa04010	Mono-CD14+	MHC class II	0.0957895	1.73494e-110	MAPK signaling pathway	Metabolism-signaling
hsa04022	Mono-CD14+	MHC class II	0.131257	1.63756e-206	cGMP-PKG signaling pathway	Metabolism-signaling
hsa04024	Mono-CD14+	MHC class II	0.119759	5.14619e-172	cAMP signaling pathway	Metabolism-signaling
hsa04066	Mono-CD14+	MHC class II	-0.0716305	1.71262e-62	HIF-1 signaling pathway	Metabolism-signaling
hsa04068	Mono-CD14+	MHC class II	0.0573158	1.28914e-40	FoxO signaling pathway	Metabolism-signaling
hsa04150	Mono-CD14+	MHC class II	0.0433183	6.67768e-24	mTOR signaling pathway	Metabolism-signaling
hsa04151	Mono-CD14+	MHC class II	0.0516829	2.45779e-33	PI3K-Akt signaling pathway	Metabolism-signaling
hsa04152	Mono-CD14+	MHC class II	0.0240754	2.12868e-08	AMPK signaling pathway	Metabolism-signaling
hsa04340	Mono-CD14+	MHC class II	0.0424585	5.02809e-23	Hedgehog signaling pathway	Metabolism-signaling
hsa04350	Mono-CD14+	MHC class II	0.0788956	1.85662e-75	TGF-beta signaling pathway	Metabolism-signaling
hsa04390	Mono-CD14+	MHC class II	0.0252829	4.04821e-09	Hippo signaling pathway	Metabolism-signaling
hsa00010	Mono-CD14+	Migration	-0.0396881	2.56301e-20	Glycolysis / Gluconeogenesis	Metabolism
hsa00020	Mono-CD14+	Migration	-0.0894022	1.94335e-96	Citrate cycle (TCA cycle)	Metabolism
hsa00030	Mono-CD14+	Migration	-0.0145512	0.000711623	Pentose phosphate pathway	Metabolism
hsa00061	Mono-CD14+	Migration	0.0435902	3.49765e-24	Fatty acid biosynthesis	Metabolism
hsa00062	Mono-CD14+	Migration	-0.00158343	0.712623	Fatty acid elongation	Metabolism
hsa00071	Mono-CD14+	Migration	0.0664121	5.90637e-54	Fatty acid degradation	Metabolism
hsa00072	Mono-CD14+	Migration	-0.0163784	0.00013887	Synthesis and degradation of ketone bodies	Metabolism
hsa00190	Mono-CD14+	Migration	-0.226771	0	Oxidative phosphorylation	Metabolism
hsa00220	Mono-CD14+	Migration	0.0919158	7.53369e-102	Arginine biosynthesis	Metabolism
hsa00230	Mono-CD14+	Migration	-0.0835086	2.41385e-84	Purine metabolism	Metabolism
hsa00240	Mono-CD14+	Migration	-0.0655253	1.43837e-52	Pyrimidine metabolism	Metabolism
hsa00250	Mono-CD14+	Migration	0.0323069	5.59781e-14	Alanine, aspartate and glutamate metabolism	Metabolism
hsa00260	Mono-CD14+	Migration	-0.0563236	2.79868e-39	Glycine, serine and threonine metabolism	Metabolism
hsa00270	Mono-CD14+	Migration	-0.104953	2.31293e-132	Cysteine and methionine metabolism	Metabolism
hsa00280	Mono-CD14+	Migration	-0.0136575	0.0014873	Valine, leucine and isoleucine degradation	Metabolism
hsa00290	Mono-CD14+	Migration	-0.0230698	7.99762e-08	Valine, leucine and isoleucine biosynthesis	Metabolism
hsa00310	Mono-CD14+	Migration	0.0477547	1.06067e-28	Lysine degradation	Metabolism
hsa00330	Mono-CD14+	Migration	0.0143569	0.00083819	Arginine and proline metabolism	Metabolism
hsa00340	Mono-CD14+	Migration	0.0112461	0.00889307	Histidine metabolism	Metabolism
hsa00350	Mono-CD14+	Migration	-0.0830077	2.35624e-83	Tyrosine metabolism	Metabolism
hsa00360	Mono-CD14+	Migration	-0.117415	2.21044e-165	Phenylalanine metabolism	Metabolism
hsa00380	Mono-CD14+	Migration	0.0447063	2.35926e-25	Tryptophan metabolism	Metabolism
hsa00400	Mono-CD14+	Migration	-0.00798098	0.0633743	Phenylalanine, tyrosine and tryptophan biosynthesis	Metabolism
hsa00410	Mono-CD14+	Migration	0.076499	4.836e-71	beta-Alanine metabolism	Metabolism
hsa00471	Mono-CD14+	Migration	0.0123022	0.00421213	D-Glutamine and D-glutamate metabolism	Metabolism
hsa00480	Mono-CD14+	Migration	-0.054066	2.52192e-36	Glutathione metabolism	Metabolism
hsa00561	Mono-CD14+	Migration	0.0022122	0.606832	Glycerolipid metabolism	Metabolism
hsa00564	Mono-CD14+	Migration	-0.0228853	1.01378e-07	Glycerophospholipid metabolism	Metabolism
hsa00565	Mono-CD14+	Migration	-0.00833073	0.0526332	Ether lipid metabolism	Metabolism
hsa00590	Mono-CD14+	Migration	0.166665	0	Arachidonic acid metabolism	Metabolism
hsa00591	Mono-CD14+	Migration	0.0142983	0.000880297	Linoleic acid metabolism	Metabolism
hsa00592	Mono-CD14+	Migration	0.0110198	0.0103626	alpha-Linolenic acid metabolism	Metabolism
hsa00600	Mono-CD14+	Migration	0.0664617	4.93368e-54	Sphingolipid metabolism	Metabolism
hsa00620	Mono-CD14+	Migration	-0.0317501	1.49581e-13	Pyruvate metabolism	Metabolism
hsa01040	Mono-CD14+	Migration	-0.0298075	4.05284e-12	Biosynthesis of unsaturated fatty acids	Metabolism
hsa03320	Mono-CD14+	Migration	0.099657	1.79709e-119	PPAR signaling pathway	Metabolism-signaling
hsa04010	Mono-CD14+	Migration	0.261642	0	MAPK signaling pathway	Metabolism-signaling
hsa04022	Mono-CD14+	Migration	0.127953	2.88774e-196	cGMP-PKG signaling pathway	Metabolism-signaling
hsa04024	Mono-CD14+	Migration	0.219396	0	cAMP signaling pathway	Metabolism-signaling
hsa04066	Mono-CD14+	Migration	0.0772185	2.36194e-72	HIF-1 signaling pathway	Metabolism-signaling
hsa04068	Mono-CD14+	Migration	0.175616	0	FoxO signaling pathway	Metabolism-signaling
hsa04150	Mono-CD14+	Migration	0.0896442	5.94528e-97	mTOR signaling pathway	Metabolism-signaling
hsa04151	Mono-CD14+	Migration	0.184102	0	PI3K-Akt signaling pathway	Metabolism-signaling
hsa04152	Mono-CD14+	Migration	0.0653927	2.30965e-52	AMPK signaling pathway	Metabolism-signaling
hsa04340	Mono-CD14+	Migration	0.0573411	1.19089e-40	Hedgehog signaling pathway	Metabolism-signaling
hsa04350	Mono-CD14+	Migration	0.108082	2.68145e-140	TGF-beta signaling pathway	Metabolism-signaling
hsa04390	Mono-CD14+	Migration	0.0908914	1.26119e-99	Hippo signaling pathway	Metabolism-signaling
hsa00010	Mono-CD14+	S100 family	0.242384	0	Glycolysis / Gluconeogenesis	Metabolism
hsa00020	Mono-CD14+	S100 family	0.165219	0	Citrate cycle (TCA cycle)	Metabolism
hsa00030	Mono-CD14+	S100 family	0.224321	0	Pentose phosphate pathway	Metabolism
hsa00061	Mono-CD14+	S100 family	-0.0348473	5.12112e-16	Fatty acid biosynthesis	Metabolism
hsa00062	Mono-CD14+	S100 family	0.0427755	2.39953e-23	Fatty acid elongation	Metabolism
hsa00071	Mono-CD14+	S100 family	-0.058686	1.68295e-42	Fatty acid degradation	Metabolism
hsa00072	Mono-CD14+	S100 family	0.0641986	1.5759e-50	Synthesis and degradation of ketone bodies	Metabolism
hsa00190	Mono-CD14+	S100 family	0.640236	0	Oxidative phosphorylation	Metabolism
hsa00220	Mono-CD14+	S100 family	-0.207657	0	Arginine biosynthesis	Metabolism
hsa00230	Mono-CD14+	S100 family	0.23857	0	Purine metabolism	Metabolism
hsa00240	Mono-CD14+	S100 family	0.235494	0	Pyrimidine metabolism	Metabolism
hsa00250	Mono-CD14+	S100 family	-0.122024	1.48609e-178	Alanine, aspartate and glutamate metabolism	Metabolism
hsa00260	Mono-CD14+	S100 family	0.16611	0	Glycine, serine and threonine metabolism	Metabolism
hsa00270	Mono-CD14+	S100 family	0.0551013	1.15266e-37	Cysteine and methionine metabolism	Metabolism
hsa00280	Mono-CD14+	S100 family	0.0358544	7.23725e-17	Valine, leucine and isoleucine degradation	Metabolism
hsa00290	Mono-CD14+	S100 family	0.0255434	2.80129e-09	Valine, leucine and isoleucine biosynthesis	Metabolism
hsa00310	Mono-CD14+	S100 family	-0.244857	0	Lysine degradation	Metabolism
hsa00330	Mono-CD14+	S100 family	-0.122467	7.5728e-180	Arginine and proline metabolism	Metabolism
hsa00340	Mono-CD14+	S100 family	-0.0266763	5.41737e-10	Histidine metabolism	Metabolism
hsa00350	Mono-CD14+	S100 family	0.176534	0	Tyrosine metabolism	Metabolism
hsa00360	Mono-CD14+	S100 family	0.208034	0	Phenylalanine metabolism	Metabolism
hsa00380	Mono-CD14+	S100 family	-0.0158645	0.000223723	Tryptophan metabolism	Metabolism
hsa00400	Mono-CD14+	S100 family	0.0205236	1.79995e-06	Phenylalanine, tyrosine and tryptophan biosynthesis	Metabolism
hsa00410	Mono-CD14+	S100 family	-0.117529	1.06076e-165	beta-Alanine metabolism	Metabolism
hsa00471	Mono-CD14+	S100 family	-0.123767	1.13971e-183	D-Glutamine and D-glutamate metabolism	Metabolism
hsa00480	Mono-CD14+	S100 family	0.171208	0	Glutathione metabolism	Metabolism
hsa00561	Mono-CD14+	S100 family	0.0722603	1.44387e-63	Glycerolipid metabolism	Metabolism
hsa00564	Mono-CD14+	S100 family	0.0874136	2.89985e-92	Glycerophospholipid metabolism	Metabolism
hsa00565	Mono-CD14+	S100 family	0.0602271	1.13245e-44	Ether lipid metabolism	Metabolism
hsa00590	Mono-CD14+	S100 family	-0.23394	0	Arachidonic acid metabolism	Metabolism
hsa00591	Mono-CD14+	S100 family	0.0107498	0.0123957	Linoleic acid metabolism	Metabolism
hsa00592	Mono-CD14+	S100 family	0.0401873	8.59252e-21	alpha-Linolenic acid metabolism	Metabolism
hsa00600	Mono-CD14+	S100 family	-0.183233	0	Sphingolipid metabolism	Metabolism
hsa00620	Mono-CD14+	S100 family	0.0221782	2.47337e-07	Pyruvate metabolism	Metabolism
hsa01040	Mono-CD14+	S100 family	0.152739	9.51696e-280	Biosynthesis of unsaturated fatty acids	Metabolism
hsa03320	Mono-CD14+	S100 family	-0.146575	1.48821e-257	PPAR signaling pathway	Metabolism-signaling
hsa04010	Mono-CD14+	S100 family	-0.312495	0	MAPK signaling pathway	Metabolism-signaling
hsa04022	Mono-CD14+	S100 family	-0.230314	0	cGMP-PKG signaling pathway	Metabolism-signaling
hsa04024	Mono-CD14+	S100 family	-0.298932	0	cAMP signaling pathway	Metabolism-signaling
hsa04066	Mono-CD14+	S100 family	-0.0127326	0.00305676	HIF-1 signaling pathway	Metabolism-signaling
hsa04068	Mono-CD14+	S100 family	-0.312612	0	FoxO signaling pathway	Metabolism-signaling
hsa04150	Mono-CD14+	S100 family	-0.14927	3.86723e-267	mTOR signaling pathway	Metabolism-signaling
hsa04151	Mono-CD14+	S100 family	-0.373224	0	PI3K-Akt signaling pathway	Metabolism-signaling
hsa04152	Mono-CD14+	S100 family	-0.138142	9.85819e-229	AMPK signaling pathway	Metabolism-signaling
hsa04340	Mono-CD14+	S100 family	-0.164808	0	Hedgehog signaling pathway	Metabolism-signaling
hsa04350	Mono-CD14+	S100 family	-0.0916319	3.13092e-101	TGF-beta signaling pathway	Metabolism-signaling
hsa04390	Mono-CD14+	S100 family	-0.163209	1.21253590802359e-319	Hippo signaling pathway	Metabolism-signaling
hsa00010	Mono-CD14+CD16+	Aging	-0.0428118	0.000258565	Glycolysis / Gluconeogenesis	Metabolism
hsa00020	Mono-CD14+CD16+	Aging	-0.0288336	0.0138905	Citrate cycle (TCA cycle)	Metabolism
hsa00030	Mono-CD14+CD16+	Aging	-0.101374	4.32858e-18	Pentose phosphate pathway	Metabolism
hsa00061	Mono-CD14+CD16+	Aging	-0.000730571	0.950308	Fatty acid biosynthesis	Metabolism
hsa00062	Mono-CD14+CD16+	Aging	-0.0220618	0.0598157	Fatty acid elongation	Metabolism
hsa00071	Mono-CD14+CD16+	Aging	-0.0168806	0.14985	Fatty acid degradation	Metabolism
hsa00072	Mono-CD14+CD16+	Aging	-0.0139217	0.234985	Synthesis and degradation of ketone bodies	Metabolism
hsa00190	Mono-CD14+CD16+	Aging	-0.0568135	1.23307e-06	Oxidative phosphorylation	Metabolism
hsa00220	Mono-CD14+CD16+	Aging	0.0108742	0.353605	Arginine biosynthesis	Metabolism
hsa00230	Mono-CD14+CD16+	Aging	-0.0382411	0.00110141	Purine metabolism	Metabolism
hsa00240	Mono-CD14+CD16+	Aging	-0.0555583	2.10656e-06	Pyrimidine metabolism	Metabolism
hsa00250	Mono-CD14+CD16+	Aging	0.0172033	0.142216	Alanine, aspartate and glutamate metabolism	Metabolism
hsa00260	Mono-CD14+CD16+	Aging	-0.0221542	0.058753	Glycine, serine and threonine metabolism	Metabolism
hsa00270	Mono-CD14+CD16+	Aging	-0.020743	0.0767902	Cysteine and methionine metabolism	Metabolism
hsa00280	Mono-CD14+CD16+	Aging	-0.0379251	0.00121104	Valine, leucine and isoleucine degradation	Metabolism
hsa00290	Mono-CD14+CD16+	Aging	0.00239221	0.838305	Valine, leucine and isoleucine biosynthesis	Metabolism
hsa00310	Mono-CD14+CD16+	Aging	0.0102325	0.382731	Lysine degradation	Metabolism
hsa00330	Mono-CD14+CD16+	Aging	0.0177078	0.130882	Arginine and proline metabolism	Metabolism
hsa00340	Mono-CD14+CD16+	Aging	-0.0710491	1.29249e-09	Histidine metabolism	Metabolism
hsa00350	Mono-CD14+CD16+	Aging	0.0407579	0.000504801	Tyrosine metabolism	Metabolism
hsa00360	Mono-CD14+CD16+	Aging	0.0820387	2.38455e-12	Phenylalanine metabolism	Metabolism
hsa00380	Mono-CD14+CD16+	Aging	-0.0620121	1.19095e-07	Tryptophan metabolism	Metabolism
hsa00400	Mono-CD14+CD16+	Aging	-0.0119906	0.306372	Phenylalanine, tyrosine and tryptophan biosynthesis	Metabolism
hsa00410	Mono-CD14+CD16+	Aging	-0.0388212	0.000923688	beta-Alanine metabolism	Metabolism
hsa00471	Mono-CD14+CD16+	Aging	0.0250323	0.0327082	D-Glutamine and D-glutamate metabolism	Metabolism
hsa00480	Mono-CD14+CD16+	Aging	-0.0291195	0.0129737	Glutathione metabolism	Metabolism
hsa00561	Mono-CD14+CD16+	Aging	-0.014922	0.203034	Glycerolipid metabolism	Metabolism
hsa00564	Mono-CD14+CD16+	Aging	-0.0238431	0.0419351	Glycerophospholipid metabolism	Metabolism
hsa00565	Mono-CD14+CD16+	Aging	-0.00366188	0.754761	Ether lipid metabolism	Metabolism
hsa00590	Mono-CD14+CD16+	Aging	-0.040945	0.000475531	Arachidonic acid metabolism	Metabolism
hsa00591	Mono-CD14+CD16+	Aging	-0.0036327	0.756653	Linoleic acid metabolism	Metabolism
hsa00592	Mono-CD14+CD16+	Aging	0.00215246	0.854319	alpha-Linolenic acid metabolism	Metabolism
hsa00600	Mono-CD14+CD16+	Aging	0.0157267	0.179722	Sphingolipid metabolism	Metabolism
hsa00620	Mono-CD14+CD16+	Aging	-0.0717774	8.74992e-10	Pyruvate metabolism	Metabolism
hsa01040	Mono-CD14+CD16+	Aging	-0.012312	0.293589	Biosynthesis of unsaturated fatty acids	Metabolism
hsa03320	Mono-CD14+CD16+	Aging	0.0565957	1.35425e-06	PPAR signaling pathway	Metabolism-signaling
hsa04010	Mono-CD14+CD16+	Aging	0.114848	8.4195e-23	MAPK signaling pathway	Metabolism-signaling
hsa04022	Mono-CD14+CD16+	Aging	0.0769313	4.95892e-11	cGMP-PKG signaling pathway	Metabolism-signaling
hsa04024	Mono-CD14+CD16+	Aging	0.0487872	3.1252e-05	cAMP signaling pathway	Metabolism-signaling
hsa04066	Mono-CD14+CD16+	Aging	0.0775323	3.50414e-11	HIF-1 signaling pathway	Metabolism-signaling
hsa04068	Mono-CD14+CD16+	Aging	0.135656	3.05671e-31	FoxO signaling pathway	Metabolism-signaling
hsa04150	Mono-CD14+CD16+	Aging	0.0727716	5.10527e-10	mTOR signaling pathway	Metabolism-signaling
hsa04151	Mono-CD14+CD16+	Aging	0.108392	1.80194e-20	PI3K-Akt signaling pathway	Metabolism-signaling
hsa04152	Mono-CD14+CD16+	Aging	0.0483076	3.73708e-05	AMPK signaling pathway	Metabolism-signaling
hsa04340	Mono-CD14+CD16+	Aging	0.0379493	0.00120229	Hedgehog signaling pathway	Metabolism-signaling
hsa04350	Mono-CD14+CD16+	Aging	0.140314	2.51061e-33	TGF-beta signaling pathway	Metabolism-signaling
hsa04390	Mono-CD14+CD16+	Aging	0.134469	1.01201e-30	Hippo signaling pathway	Metabolism-signaling
hsa00010	Mono-CD14+CD16+	Apoptosis	0.0177249	0.130509	Glycolysis / Gluconeogenesis	Metabolism
hsa00020	Mono-CD14+CD16+	Apoptosis	-0.133689	2.20857e-30	Citrate cycle (TCA cycle)	Metabolism
hsa00030	Mono-CD14+CD16+	Apoptosis	0.0253398	0.0306264	Pentose phosphate pathway	Metabolism
hsa00061	Mono-CD14+CD16+	Apoptosis	0.0339679	0.00375097	Fatty acid biosynthesis	Metabolism
hsa00062	Mono-CD14+CD16+	Apoptosis	0.000770349	0.947607	Fatty acid elongation	Metabolism
hsa00071	Mono-CD14+CD16+	Apoptosis	0.187933	7.51188e-59	Fatty acid degradation	Metabolism
hsa00072	Mono-CD14+CD16+	Apoptosis	-0.0332014	0.00461216	Synthesis and degradation of ketone bodies	Metabolism
hsa00190		Apoptosis	-0.464888	0	Oxidative phosphorylation	Metabolism
hsa00220	Mono-CD14+CD16+	Apoptosis	0.148973	2.14469e-37	Arginine biosynthesis	Metabolism
hsa00230	Mono-CD14+CD16+	Apoptosis	-0.220767	4.68257e-81	Purine metabolism	Metabolism
hsa00240	Mono-CD14+CD16+	Apoptosis	-0.227444	4.77683e-86	Pyrimidine metabolism	Metabolism
hsa00250	Mono-CD14+CD16+	Apoptosis	0.134163	1.37544e-30	Alanine, aspartate and glutamate metabolism	Metabolism
hsa00260	Mono-CD14+CD16+	Apoptosis	-0.125041	9.29677e-27	Glycine, serine and threonine metabolism	Metabolism
hsa00270	Mono-CD14+CD16+	Apoptosis	-0.0763498	6.9216e-11	Cysteine and methionine metabolism	Metabolism
hsa00280	Mono-CD14+CD16+	Apoptosis	0.0169885	0.147264	Valine, leucine and isoleucine degradation	Metabolism
hsa00290	Mono-CD14+CD16+	Apoptosis	-0.0336169	0.00412538	Valine, leucine and isoleucine biosynthesis	Metabolism
hsa00310	Mono-CD14+CD16+	Apoptosis	0.17535	2.3746e-51	Lysine degradation	Metabolism
hsa00330	Mono-CD14+CD16+	Apoptosis	-0.0190564	0.104012	Arginine and proline metabolism	Metabolism
hsa00340	Mono-CD14+CD16+	Apoptosis	-0.0464007	7.48793e-05	Histidine metabolism	Metabolism
hsa00350	Mono-CD14+CD16+	Apoptosis	-0.0992056	2.18692e-17	Tyrosine metabolism	Metabolism
hsa00360	Mono-CD14+CD16+	Apoptosis	-0.193951	1.23895e-62	Phenylalanine metabolism	Metabolism
hsa00380	Mono-CD14+CD16+	Apoptosis	-0.0269064	0.0216989	Tryptophan metabolism	Metabolism
hsa00400	Mono-CD14+CD16+	Apoptosis	-0.023829	0.0420565	Phenylalanine, tyrosine and tryptophan biosynthesis	Metabolism
hsa00410	Mono-CD14+CD16+	Apoptosis	0.158342	4.42052e-42	beta-Alanine metabolism	Metabolism
hsa00471	Mono-CD14+CD16+	Apoptosis	0.0352431	0.00263622	D-Glutamine and D-glutamate metabolism	Metabolism
hsa00480	Mono-CD14+CD16+	Apoptosis	0.00884805	0.450384	Glutathione metabolism	Metabolism
hsa00561	Mono-CD14+CD16+	Apoptosis	0.0212068	0.0704206	Glycerolipid metabolism	Metabolism
hsa00564	Mono-CD14+CD16+	Apoptosis	-0.00580458	0.620495	Glycerophospholipid metabolism	Metabolism
hsa00565	Mono-CD14+CD16+	Apoptosis	-0.0906568	9.24705e-15	Ether lipid metabolism	Metabolism
hsa00590	Mono-CD14+CD16+	Apoptosis	0.173673	2.15615e-50	Arachidonic acid metabolism	Metabolism
hsa00591	Mono-CD14+CD16+	Apoptosis	-0.0288998	0.0136732	Linoleic acid metabolism	Metabolism
hsa00592	Mono-CD14+CD16+	Apoptosis	-0.0266357	0.0230566	alpha-Linolenic acid metabolism	Metabolism
hsa00600	Mono-CD14+CD16+	Apoptosis	0.0743513	2.13731e-10	Sphingolipid metabolism	Metabolism
hsa00620	Mono-CD14+CD16+	Apoptosis	-0.0178244	0.128364	Pyruvate metabolism	Metabolism
hsa01040	Mono-CD14+CD16+	Apoptosis	-0.122212	1.26116e-25	Biosynthesis of unsaturated fatty acids	Metabolism
hsa03320	Mono-CD14+CD16+	Apoptosis	0.224917	3.86909e-84	PPAR signaling pathway	Metabolism-signaling
hsa04010	Mono-CD14+CD16+	Apoptosis	0.493153	0	MAPK signaling pathway	Metabolism-signaling
hsa04022	Mono-CD14+CD16+	Apoptosis	0.292389	1.93258e-143	cGMP-PKG signaling pathway	Metabolism-signaling
hsa04024	Mono-CD14+CD16+	Apoptosis	0.440332	0	cAMP signaling pathway	Metabolism-signaling
hsa04066	Mono-CD14+CD16+	Apoptosis	0.18779	9.21303e-59	HIF-1 signaling pathway	Metabolism-signaling
hsa04068	Mono-CD14+CD16+	Apoptosis	0.444784	0	FoxO signaling pathway	Metabolism-signaling
hsa04150	Mono-CD14+CD16+	Apoptosis	0.256431	1.20141e-109	mTOR signaling pathway	Metabolism-signaling
hsa04151	Mono-CD14+CD16+	Apoptosis	0.436946	0	PI3K-Akt signaling pathway	Metabolism-signaling
hsa04152	Mono-CD14+CD16+	Apoptosis	0.208914	1.35636e-72	AMPK signaling pathway	Metabolism-signaling
hsa04340	Mono-CD14+CD16+	Apoptosis	0.0375665	0.00134759	Hedgehog signaling pathway	Metabolism-signaling
hsa04350	Mono-CD14+CD16+	Apoptosis	0.0928554	2.05558e-15	TGF-beta signaling pathway	Metabolism-signaling
hsa04390	Mono-CD14+CD16+	Apoptosis	0.297879	4.66952e-149	Hippo signaling pathway	Metabolism-signaling
hsa00010	Mono-CD14+CD16+	IFNs response	-0.0534965	4.95578e-06	Glycolysis / Gluconeogenesis	Metabolism
hsa00020	Mono-CD14+CD16+	IFNs response	-0.0391119	0.000844994	Citrate cycle (TCA cycle)	Metabolism
hsa00030	Mono-CD14+CD16+	IFNs response	-0.0707429	1.52108e-09	Pentose phosphate pathway	Metabolism
hsa00061	Mono-CD14+CD16+	IFNs response	0.0541469	3.79591e-06	Fatty acid biosynthesis	Metabolism
hsa00062	Mono-CD14+CD16+	IFNs response	-0.0647191	3.26698e-08	Fatty acid elongation	Metabolism
hsa00071	Mono-CD14+CD16+	IFNs response	-0.0132032	0.260031	Fatty acid degradation	Metabolism
hsa00072	Mono-CD14+CD16+	IFNs response	-0.0210749	0.072187	Synthesis and degradation of ketone bodies	Metabolism
hsa00190	Mono-CD14+CD16+	IFNs response	-0.00176968	0.880009	Oxidative phosphorylation	Metabolism
hsa00220	Mono-CD14+CD16+	IFNs response	0.128959	2.27448e-28	Arginine biosynthesis	Metabolism
hsa00230	Mono-CD14+CD16+	IFNs response	-0.00385532	0.742255	Purine metabolism	Metabolism
hsa00240	Mono-CD14+CD16+	IFNs response	0.119702	1.21107e-24	Pyrimidine metabolism	Metabolism
hsa00250	Mono-CD14+CD16+	IFNs response	0.114617	1.02536e-22	Alanine, aspartate and glutamate metabolism	Metabolism
hsa00260	Mono-CD14+CD16+	IFNs response	-0.0344439	0.00329253	Glycine, serine and threonine metabolism	Metabolism
hsa00270	Mono-CD14+CD16+	IFNs response	-0.0770668	4.58653e-11	Cysteine and methionine metabolism	Metabolism
hsa00280	Mono-CD14+CD16+	IFNs response	-0.11055	3.10332e-21	Valine, leucine and isoleucine degradation	Metabolism
hsa00290	Mono-CD14+CD16+	IFNs response	-0.0227182	0.0526026	Valine, leucine and isoleucine biosynthesis	Metabolism
hsa00310	Mono-CD14+CD16+	IFNs response	-0.010124	0.387793	Lysine degradation	Metabolism
hsa00330	Mono-CD14+CD16+	IFNs response	0.156723	2.99322e-41	Arginine and proline metabolism	Metabolism
hsa00340	Mono-CD14+CD16+	IFNs response	-0.0529355	6.22228e-06	Histidine metabolism	Metabolism
hsa00350	Mono-CD14+CD16+	IFNs response	0.0428839	0.000252431	Tyrosine metabolism	Metabolism
hsa00360	Mono-CD14+CD16+	IFNs response	0.0171091	0.144412	Phenylalanine metabolism	Metabolism
hsa00380	Mono-CD14+CD16+	IFNs response	-0.0237081	0.0431098	Tryptophan metabolism	Metabolism
hsa00400	Mono-CD14+CD16+	IFNs response	0.0363684	0.00191348	Phenylalanine, tyrosine and tryptophan biosynthesis	Metabolism
hsa00410	Mono-CD14+CD16+	IFNs response	-0.0480003	4.18718e-05	beta-Alanine metabolism	Metabolism
hsa00471	Mono-CD14+CD16+	IFNs response	0.00214307	0.854947	D-Glutamine and D-glutamate metabolism	Metabolism
hsa00480	Mono-CD14+CD16+	IFNs response	0.031908	0.00647865	Glutathione metabolism	Metabolism
hsa00561	Mono-CD14+CD16+	IFNs response	-0.0633302	6.38571e-08	Glycerolipid metabolism	Metabolism
hsa00564	Mono-CD14+CD16+	IFNs response	-0.00944149	0.420589	Glycerophospholipid metabolism	Metabolism
hsa00565	Mono-CD14+CD16+	IFNs response	0.0287231	0.0142595	Ether lipid metabolism	Metabolism
hsa00590	Mono-CD14+CD16+	IFNs response	-0.015815	0.177291	Arachidonic acid metabolism	Metabolism
hsa00591	Mono-CD14+CD16+	IFNs response	-0.00603424	0.606735	Linoleic acid metabolism	Metabolism
hsa00592	Mono-CD14+CD16+	IFNs response	-0.0806772	5.45506e-12	alpha-Linolenic acid metabolism	Metabolism
hsa00600	Mono-CD14+CD16+	IFNs response	0.00568418	0.627763	Sphingolipid metabolism	Metabolism
hsa00620	Mono-CD14+CD16+	IFNs response	-0.0424721	0.0002894	Pyruvate metabolism	Metabolism
hsa01040	Mono-CD14+CD16+	IFNs response	-0.0306233	0.00897897	Biosynthesis of unsaturated fatty acids	Metabolism
hsa03320	Mono-CD14+CD16+	IFNs response	-0.0229091	0.0506473	PPAR signaling pathway	Metabolism-signaling
hsa04010	Mono-CD14+CD16+	IFNs response	-0.0440773	0.000168744	MAPK signaling pathway	Metabolism-signaling
hsa04022	Mono-CD14+CD16+	IFNs response	-0.190068	3.5355e-60	cGMP-PKG signaling pathway	Metabolism-signaling
hsa04024	Mono-CD14+CD16+	IFNs response	-0.102011	2.6721e-18	cAMP signaling pathway	Metabolism-signaling
hsa04066	Mono-CD14+CD16+	IFNs response	-0.0578667	7.79988e-07	HIF-1 signaling pathway	Metabolism-signaling
hsa04068	Mono-CD14+CD16+	IFNs response	0.00938518	0.423365	FoxO signaling pathway	Metabolism-signaling
hsa04150	Mono-CD14+CD16+	IFNs response	-0.121466	2.48367e-25	mTOR signaling pathway	Metabolism-signaling
hsa04151	Mono-CD14+CD16+	IFNs response	0.016566	0.157592	PI3K-Akt signaling pathway	Metabolism-signaling
hsa04152	Mono-CD14+CD16+	IFNs response	-0.0419547	0.000343055	AMPK signaling pathway	Metabolism-signaling
hsa04340	Mono-CD14+CD16+	IFNs response	0.0624399	9.74191e-08	Hedgehog signaling pathway	Metabolism-signaling
hsa04350	Mono-CD14+CD16+	IFNs response	0.038796	0.000930833	TGF-beta signaling pathway	Metabolism-signaling
hsa04390	Mono-CD14+CD16+	IFNs response	0.021874	0.0620239	Hippo signaling pathway	Metabolism-signaling
hsa00010	Mono-CD14+CD16+	Inflammation	0.186801	3.74188e-58	Glycolysis / Gluconeogenesis	Metabolism
hsa00020	Mono-CD14+CD16+	Inflammation	0.0834453	9.99873e-13	Citrate cycle (TCA cycle)	Metabolism
hsa00030	Mono-CD14+CD16+	Inflammation	0.145455	1.03399e-35	Pentose phosphate pathway	Metabolism
hsa00061	Mono-CD14+CD16+	Inflammation	0.0717171	9.03828e-10	Fatty acid biosynthesis	Metabolism
hsa00062	Mono-CD14+CD16+	Inflammation	-0.0947426	5.49619e-16	Fatty acid elongation	Metabolism
hsa00071	Mono-CD14+CD16+	Inflammation	-0.183839	2.37857e-56	Fatty acid degradation	Metabolism
hsa00072	Mono-CD14+CD16+	Inflammation	0.0679319	6.57425e-09	Synthesis and degradation of ketone bodies	Metabolism
hsa00190	Mono-CD14+CD16+	Inflammation	0.515148	0	Oxidative phosphorylation	Metabolism
hsa00220	Mono-CD14+CD16+	Inflammation	-0.124559	1.45582e-26	Arginine biosynthesis	Metabolism
hsa00230	Mono-CD14+CD16+	Inflammation	0.123489	3.91543e-26	Purine metabolism	Metabolism
hsa00240	Mono-CD14+CD16+	Inflammation	0.208267	3.79802e-72	Pyrimidine metabolism	Metabolism
hsa00250	Mono-CD14+CD16+	Inflammation	-0.134161	1.37799e-30	Alanine, aspartate and glutamate metabolism	Metabolism
hsa00260	Mono-CD14+CD16+	Inflammation	0.146976	1.95942e-36	Glycine, serine and threonine metabolism	Metabolism
hsa00270	Mono-CD14+CD16+	Inflammation	0.0165172	0.15882	Cysteine and methionine metabolism	Metabolism
hsa00280	Mono-CD14+CD16+	Inflammation	-0.0572278	1.03076e-06	Valine, leucine and isoleucine degradation	Metabolism
hsa00290	Mono-CD14+CD16+	Inflammation	0.0407505	0.000505997	Valine, leucine and isoleucine biosynthesis	Metabolism
hsa00310	Mono-CD14+CD16+	Inflammation	-0.258432	2.15208e-111	Lysine degradation	Metabolism
hsa00330	Mono-CD14+CD16+	Inflammation	-0.0468475	6.3773e-05	Arginine and proline metabolism	Metabolism
hsa00340	Mono-CD14+CD16+	Inflammation	-0.0143173	0.221949	Histidine metabolism	Metabolism
hsa00350	Mono-CD14+CD16+	Inflammation	0.10717	4.80745e-20	Tyrosine metabolism	Metabolism
hsa00360	Mono-CD14+CD16+	Inflammation	0.146304	4.09569e-36	Phenylalanine metabolism	Metabolism
hsa00380	Mono-CD14+CD16+	Inflammation	0.0120031	0.305867	Tryptophan metabolism	Metabolism
hsa00400	Mono-CD14+CD16+	Inflammation	0.024572	0.0360495	Phenylalanine, tyrosine and tryptophan biosynthesis	Metabolism
hsa00410	Mono-CD14+CD16+	Inflammation	-0.176362	6.20413e-52	beta-Alanine metabolism	Metabolism
hsa00471	Mono-CD14+CD16+	Inflammation	-0.0559471	1.78671e-06	D-Glutamine and D-glutamate metabolism	Metabolism
hsa00480	Mono-CD14+CD16+	Inflammation	0.108031	2.41066e-20	Glutathione metabolism	Metabolism
hsa00561	Mono-CD14+CD16+	Inflammation	0.0528292	6.49466e-06	Glycerolipid metabolism	Metabolism
hsa00564	Mono-CD14+CD16+	Inflammation	0.092016	3.66527e-15	Glycerophospholipid metabolism	Metabolism
hsa00565	Mono-CD14+CD16+	Inflammation	0.0873049	8.5501e-14	Ether lipid metabolism	Metabolism
hsa00590	Mono-CD14+CD16+	Inflammation	-0.172937	5.63833e-50	Arachidonic acid metabolism	Metabolism
hsa00591	Mono-CD14+CD16+	Inflammation	-0.000497611	0.966142	Linoleic acid metabolism	Metabolism
hsa00592	Mono-CD14+CD16+	Inflammation	0.0326563	0.00532961	alpha-Linolenic acid metabolism	Metabolism
hsa00600	Mono-CD14+CD16+	Inflammation	-0.10088	6.27983e-18	Sphingolipid metabolism	Metabolism
hsa00620	Mono-CD14+CD16+	Inflammation	0.0161864	0.167331	Pyruvate metabolism	Metabolism
hsa01040	Mono-CD14+CD16+	Inflammation	0.12221	1.26287e-25	Biosynthesis of unsaturated fatty acids	Metabolism
hsa03320	Mono-CD14+CD16+	Inflammation	0.0166628	0.155178	PPAR signaling pathway	Metabolism-signaling
hsa04010	Mono-CD14+CD16+	Inflammation	-0.213305	1.13962e-75	MAPK signaling pathway	Metabolism-signaling
hsa04022	Mono-CD14+CD16+	Inflammation	-0.224703	5.59428e-84	cGMP-PKG signaling pathway	Metabolism-signaling
hsa04024	Mono-CD14+CD16+	Inflammation	-0.146135	4.92539e-36	cAMP signaling pathway	Metabolism-signaling
hsa04066	Mono-CD14+CD16+	Inflammation	0.0664027	1.42323e-08	HIF-1 signaling pathway	Metabolism-signaling
hsa04068	Mono-CD14+CD16+	Inflammation	-0.246323	4.66936e-101	FoxO signaling pathway	Metabolism-signaling
hsa04150	Mono-CD14+CD16+	Inflammation	-0.0775651	3.43801e-11	mTOR signaling pathway	Metabolism-signaling
hsa04151	Mono-CD14+CD16+	Inflammation	-0.274479	5.74796e-126	PI3K-Akt signaling pathway	Metabolism-signaling
hsa04152	Mono-CD14+CD16+	Inflammation	-0.14592	6.23169e-36	AMPK signaling pathway	Metabolism-signaling
hsa04340	Mono-CD14+CD16+	Inflammation	-0.0641801	4.24435e-08	Hedgehog signaling pathway	Metabolism-signaling
hsa04350	Mono-CD14+CD16+	Inflammation	-0.048096	4.04169e-05	TGF-beta signaling pathway	Metabolism-signaling
hsa04390	Mono-CD14+CD16+	Inflammation	-0.162294	3.79831e-44	Hippo signaling pathway	Metabolism-signaling
hsa00010	Mono-CD14+CD16+	MHC class II	-0.174114	1.21087e-50	Glycolysis / Gluconeogenesis	Metabolism
hsa00020	Mono-CD14+CD16+	MHC class II	-0.0373206	0.00144931	Citrate cycle (TCA cycle)	Metabolism
hsa00030	Mono-CD14+CD16+	MHC class II	-0.140239	2.71805e-33	Pentose phosphate pathway	Metabolism
hsa00061	Mono-CD14+CD16+	MHC class II	-0.125571	5.6691e-27	Fatty acid biosynthesis	Metabolism
hsa00062	Mono-CD14+CD16+	MHC class II	0.0729042	4.74865e-10	Fatty acid elongation	Metabolism
hsa00071	Mono-CD14+CD16+	MHC class II	0.0723358	6.47067e-10	Fatty acid degradation	Metabolism
hsa00072	Mono-CD14+CD16+	MHC class II	-0.050578	1.58031e-05	Synthesis and degradation of ketone bodies	Metabolism
hsa00190	Mono-CD14+CD16+	MHC class II	-0.279394	1.23845e-130	Oxidative phosphorylation	Metabolism
hsa00220	Mono-CD14+CD16+	MHC class II	-0.0468478	6.37648e-05	Arginine biosynthesis	Metabolism
hsa00230	Mono-CD14+CD16+	MHC class II	-0.072149	7.15975e-10	Purine metabolism	Metabolism
hsa00240	Mono-CD14+CD16+	MHC class II	-0.137327	5.56466e-32	Pyrimidine metabolism	Metabolism
hsa00250	Mono-CD14+CD16+	MHC class II	0.0045327	0.699014	Alanine, aspartate and glutamate metabolism	Metabolism
hsa00260	Mono-CD14+CD16+	MHC class II	-0.0474197	5.1814e-05	Glycine, serine and threonine metabolism	Metabolism
hsa00270	Mono-CD14+CD16+	MHC class II	-0.0356666	0.0023391	Cysteine and methionine metabolism	Metabolism
hsa00280	Mono-CD14+CD16+	MHC class II	0.048512	3.46359e-05	Valine, leucine and isoleucine degradation	Metabolism
hsa00290	Mono-CD14+CD16+	MHC class II	-0.0362153	0.0019998	Valine, leucine and isoleucine biosynthesis	Metabolism
hsa00310	Mono-CD14+CD16+	MHC class II	0.0839008	7.52246e-13	Lysine degradation	Metabolism
hsa00330	Mono-CD14+CD16+	MHC class II	0.00959513	0.413068	Arginine and proline metabolism	Metabolism
hsa00340	Mono-CD14+CD16+	MHC class II	-0.0286597	0.0144753	Histidine metabolism	Metabolism
hsa00350	Mono-CD14+CD16+	MHC class II	-0.132637	6.28149e-30	Tyrosine metabolism	Metabolism
hsa00360	Mono-CD14+CD16+	MHC class II	-0.102206	2.30378e-18	Phenylalanine metabolism	Metabolism
hsa00380	Mono-CD14+CD16+	MHC class II	-0.068	6.34949e-09	Tryptophan metabolism	Metabolism
hsa00400	Mono-CD14+CD16+	MHC class II	0.0168707	0.15009	Phenylalanine, tyrosine and tryptophan biosynthesis	Metabolism
hsa00410	Mono-CD14+CD16+	MHC class II	0.0443676	0.000152769	beta-Alanine metabolism	Metabolism
hsa00471	Mono-CD14+CD16+	MHC class II	0.0392671	0.000805589	D-Glutamine and D-glutamate metabolism	Metabolism
hsa00480	Mono-CD14+CD16+	MHC class II	-0.11896	2.34332e-24	Glutathione metabolism	Metabolism
hsa00561	Mono-CD14+CD16+	MHC class II	-0.0292044	0.0127121	Glycerolipid metabolism	Metabolism
hsa00564	Mono-CD14+CD16+	MHC class II	-0.0951807	4.03115e-16	Glycerophospholipid metabolism	Metabolism
hsa00565	Mono-CD14+CD16+	MHC class II	-0.0946912	5.69906e-16	Ether lipid metabolism	Metabolism
hsa00590	Mono-CD14+CD16+	MHC class II	0.030639	0.00894384	Arachidonic acid metabolism	Metabolism
hsa00591	Mono-CD14+CD16+	MHC class II	-0.00247509	0.832785	Linoleic acid metabolism	Metabolism
hsa00592	Mono-CD14+CD16+	MHC class II	0.0419362	0.000345137	alpha-Linolenic acid metabolism	Metabolism
hsa00600	Mono-CD14+CD16+	MHC class II	0.0683786	5.22971e-09	Sphingolipid metabolism	Metabolism
hsa00620	Mono-CD14+CD16+	MHC class II	-0.0816111	3.09686e-12	Pyruvate metabolism	Metabolism
hsa01040	Mono-CD14+CD16+	MHC class II	-0.0686315	4.59144e-09	Biosynthesis of unsaturated fatty acids	Metabolism
hsa03320	Mono-CD14+CD16+	MHC class II	-0.0449437	0.000125185	PPAR signaling pathway	Metabolism-signaling
hsa04010	Mono-CD14+CD16+	MHC class II	0.116567	1.91306e-23	MAPK signaling pathway	Metabolism-signaling
hsa04022	Mono-CD14+CD16+	MHC class II	0.18499	4.7821e-57	cGMP-PKG signaling pathway	Metabolism-signaling
hsa04024	Mono-CD14+CD16+	MHC class II	0.131776	1.46919e-29	cAMP signaling pathway	Metabolism-signaling
hsa04066	Mono-CD14+CD16+	MHC class II	-0.0812811	3.78551e-12	HIF-1 signaling pathway	Metabolism-signaling
hsa04068	Mono-CD14+CD16+	MHC class II	0.142297	3.09323e-34	FoxO signaling pathway	Metabolism-signaling
hsa04150	Mono-CD14+CD16+	MHC class II	0.054986	2.67923e-06	mTOR signaling pathway	Metabolism-signaling
hsa04151	Mono-CD14+CD16+	MHC class II	0.0278704	0.0174129	PI3K-Akt signaling pathway	Metabolism-signaling
hsa04152	Mono-CD14+CD16+	MHC class II	0.0401966	0.000603013	AMPK signaling pathway	Metabolism-signaling
hsa04340	Mono-CD14+CD16+	MHC class II	0.0264405	0.0240809	Hedgehog signaling pathway	Metabolism-signaling
hsa04350	Mono-CD14+CD16+	MHC class II	0.0228508	0.0512377	TGF-beta signaling pathway	Metabolism-signaling
hsa04390	Mono-CD14+CD16+	MHC class II	0.0642835	4.03721e-08	Hippo signaling pathway	Metabolism-signaling
hsa00010	Mono-CD14+CD16+	Migration	0.0162015	0.166934	Glycolysis / Gluconeogenesis	Metabolism
hsa00020	Mono-CD14+CD16+	Migration	-0.123235	4.94629e-26	Citrate cycle (TCA cycle)	Metabolism
hsa00030	Mono-CD14+CD16+	Migration	0.0332235	0.00458503	Pentose phosphate pathway	Metabolism
hsa00061	Mono-CD14+CD16+	Migration	0.0496568	2.25055e-05	Fatty acid biosynthesis	Metabolism
hsa00062	Mono-CD14+CD16+	Migration	-0.0132374	0.258801	Fatty acid elongation	Metabolism
hsa00071	Mono-CD14+CD16+	Migration	0.142832	1.74931e-34	Fatty acid degradation	Metabolism
hsa00072	Mono-CD14+CD16+	Migration	-0.0209296	0.0741734	Synthesis and degradation of ketone bodies	Metabolism
hsa00190	Mono-CD14+CD16+	Migration	-0.375497	1.71339e-242	Oxidative phosphorylation	Metabolism
hsa00220	Mono-CD14+CD16+	Migration	0.155654	1.0469e-40	Arginine biosynthesis	Metabolism
hsa00230	Mono-CD14+CD16+	Migration	-0.197068	1.21389e-64	Purine metabolism	Metabolism
hsa00240	Mono-CD14+CD16+	Migration	-0.189573	7.20834e-60	Pyrimidine metabolism	Metabolism
hsa00250	Mono-CD14+CD16+	Migration	0.139584	5.38726e-33	Alanine, aspartate and glutamate metabolism	Metabolism
hsa00260	Mono-CD14+CD16+	Migration	-0.129331	1.59036e-28	Glycine, serine and threonine metabolism	Metabolism
hsa00270	Mono-CD14+CD16+	Migration	-0.097914	5.64439e-17	Cysteine and methionine metabolism	Metabolism
hsa00280	Mono-CD14+CD16+	Migration	-0.0232613	0.0471985	Valine, leucine and isoleucine degradation	Metabolism
hsa00290	Mono-CD14+CD16+	Migration	-0.0452375	0.000112996	Valine, leucine and isoleucine biosynthesis	Metabolism
hsa00310	Mono-CD14+CD16+	Migration	0.110989	2.16092e-21	Lysine degradation	Metabolism
hsa00330	Mono-CD14+CD16+	Migration	-0.0482796	3.77613e-05	Arginine and proline metabolism	Metabolism
hsa00340	Mono-CD14+CD16+	Migration	-0.0306989	0.00881086	Histidine metabolism	Metabolism
hsa00350	Mono-CD14+CD16+	Migration	-0.0871089	9.71233e-14	Tyrosine metabolism	Metabolism
hsa00360	Mono-CD14+CD16+	Migration	-0.169445	5.0861e-48	Phenylalanine metabolism	Metabolism
hsa00380	Mono-CD14+CD16+	Migration	0.0125703	0.283576	Tryptophan metabolism	Metabolism
hsa00400	Mono-CD14+CD16+	Migration	-0.00287742	0.806107	Phenylalanine, tyrosine and tryptophan biosynthesis	Metabolism
hsa00410	Mono-CD14+CD16+	Migration	0.111009	2.12547e-21	beta-Alanine metabolism	Metabolism
hsa00471	Mono-CD14+CD16+	Migration	0.0262303	0.0252281	D-Glutamine and D-glutamate metabolism	Metabolism
hsa00480	Mono-CD14+CD16+	Migration	-0.00557214	0.634558	Glutathione metabolism	Metabolism
hsa00561	Mono-CD14+CD16+	Migration	0.00954791	0.415371	Glycerolipid metabolism	Metabolism
hsa00564	Mono-CD14+CD16+	Migration	0.0125447	0.28456	Glycerophospholipid metabolism	Metabolism
hsa00565	Mono-CD14+CD16+	Migration	-0.0580819	7.09606e-07	Ether lipid metabolism	Metabolism
hsa00590	Mono-CD14+CD16+	Migration	0.18541	2.65379e-57	Arachidonic acid metabolism	Metabolism
hsa00591	Mono-CD14+CD16+	Migration	-0.0192638	0.1003	Linoleic acid metabolism	Metabolism
hsa00592	Mono-CD14+CD16+	Migration	-0.0331861	0.00463114	alpha-Linolenic acid metabolism	Metabolism
hsa00600	Mono-CD14+CD16+	Migration	0.0490795	2.80032e-05	Sphingolipid metabolism	Metabolism
hsa00620	Mono-CD14+CD16+	Migration	-0.0332486	0.00455441	Pyruvate metabolism	Metabolism
hsa01040	Mono-CD14+CD16+	Migration	-0.121333	2.80133e-25	Biosynthesis of unsaturated fatty acids	Metabolism
hsa03320	Mono-CD14+CD16+	Migration	0.153899	8.02211e-40	PPAR signaling pathway	Metabolism-signaling
hsa04010	Mono-CD14+CD16+	Migration	0.34464	4.25201e-202	MAPK signaling pathway	Metabolism-signaling
hsa04022	Mono-CD14+CD16+	Migration	0.195652	1.00289e-63	cGMP-PKG signaling pathway	Metabolism-signaling
hsa04024	Mono-CD14+CD16+	Migration	0.269358	3.3144e-121	cAMP signaling pathway	Metabolism-signaling
hsa04066	Mono-CD14+CD16+	Migration	0.138679	1.38133e-32	HIF-1 signaling pathway	Metabolism-signaling
hsa04068	Mono-CD14+CD16+	Migration	0.294465	1.50092e-145	FoxO signaling pathway	Metabolism-signaling
hsa04150	Mono-CD14+CD16+	Migration	0.155472	1.2951e-40	mTOR signaling pathway	Metabolism-signaling
hsa04151	Mono-CD14+CD16+	Migration	0.323331	9.45507e-177	PI3K-Akt signaling pathway	Metabolism-signaling
hsa04152	Mono-CD14+CD16+	Migration	0.14416	4.20546e-35	AMPK signaling pathway	Metabolism-signaling
hsa04340	Mono-CD14+CD16+	Migration	0.0417402	0.000367915	Hedgehog signaling pathway	Metabolism-signaling
hsa04350	Mono-CD14+CD16+	Migration	0.115474	4.92101e-23	TGF-beta signaling pathway	Metabolism-signaling
hsa04390	Mono-CD14+CD16+	Migration	0.209956	2.56281e-73	Hippo signaling pathway	Metabolism-signaling
hsa00010	Mono-CD14+CD16+	S100 family	0.198837	8.47442e-66	Glycolysis / Gluconeogenesis	Metabolism
hsa00020	Mono-CD14+CD16+	S100 family	0.0786076	1.87021e-11	Citrate cycle (TCA cycle)	Metabolism
hsa00030	Mono-CD14+CD16+	S100 family	0.170994	6.9832e-49	Pentose phosphate pathway	Metabolism
hsa00061	Mono-CD14+CD16+	S100 family	0.0759949	8.47414e-11	Fatty acid biosynthesis	Metabolism
hsa00062	Mono-CD14+CD16+	S100 family	-0.0957467	2.69531e-16	Fatty acid elongation	Metabolism
hsa00071	Mono-CD14+CD16+	S100 family	-0.185791	1.55516e-57	Fatty acid degradation	Metabolism
hsa00072	Mono-CD14+CD16+	S100 family	0.0670246	1.04169e-08	Synthesis and degradation of ketone bodies	Metabolism
hsa00190	Mono-CD14+CD16+	S100 family	0.528789	0	Oxidative phosphorylation	Metabolism
hsa00220	Mono-CD14+CD16+	S100 family	-0.0951403	4.14831e-16	Arginine biosynthesis	Metabolism
hsa00230	Mono-CD14+CD16+	S100 family	0.124371	1.73441e-26	Purine metabolism	Metabolism
hsa00240	Mono-CD14+CD16+	S100 family	0.222478	2.55606e-82	Pyrimidine metabolism	Metabolism
hsa00250	Mono-CD14+CD16+	S100 family	-0.11841	3.80979e-24	Alanine, aspartate and glutamate metabolism	Metabolism
hsa00260	Mono-CD14+CD16+	S100 family	0.143267	1.09851e-34	Glycine, serine and threonine metabolism	Metabolism
hsa00270	Mono-CD14+CD16+	S100 family	0.0087832	0.453711	Cysteine and methionine metabolism	Metabolism
hsa00280	Mono-CD14+CD16+	S100 family	-0.0626093	8.99361e-08	Valine, leucine and isoleucine degradation	Metabolism
hsa00290	Mono-CD14+CD16+	S100 family	0.0390413	0.000863526	Valine, leucine and isoleucine biosynthesis	Metabolism
hsa00310	Mono-CD14+CD16+	S100 family	-0.249678	7.26365e-104	Lysine degradation	Metabolism
hsa00330	Mono-CD14+CD16+	S100 family	-0.048353	3.67462e-05	Arginine and proline metabolism	Metabolism
hsa00340	Mono-CD14+CD16+	S100 family	0.00286769	0.80675	Histidine metabolism	Metabolism
hsa00350	Mono-CD14+CD16+	S100 family	0.125361	6.89912e-27	Tyrosine metabolism	Metabolism
hsa00360	Mono-CD14+CD16+	S100 family	0.148627	3.15241e-37	Phenylalanine metabolism	Metabolism
hsa00380	Mono-CD14+CD16+	S100 family	0.0123529	0.291987	Tryptophan metabolism	Metabolism
hsa00400	Mono-CD14+CD16+	S100 family	0.0191461	0.102394	Phenylalanine, tyrosine and tryptophan biosynthesis	Metabolism
hsa00410	Mono-CD14+CD16+	S100 family	-0.16728	7.90139e-47	beta-Alanine metabolism	Metabolism
hsa00471	Mono-CD14+CD16+	S100 family	-0.0630128	7.42841e-08	D-Glutamine and D-glutamate metabolism	Metabolism
hsa00480	Mono-CD14+CD16+	S100 family	0.115493	4.83968e-23	Glutathione metabolism	Metabolism
hsa00561	Mono-CD14+CD16+	S100 family	0.0527663	6.66129e-06	Glycerolipid metabolism	Metabolism
hsa00564	Mono-CD14+CD16+	S100 family	0.0967646	1.29889e-16	Glycerophospholipid metabolism	Metabolism
hsa00565	Mono-CD14+CD16+	S100 family	0.0898866	1.5529e-14	Ether lipid metabolism	Metabolism
hsa00590	Mono-CD14+CD16+	S100 family	-0.171259	4.96419e-49	Arachidonic acid metabolism	Metabolism
hsa00591	Mono-CD14+CD16+	S100 family	0.00450038	0.701056	Linoleic acid metabolism	Metabolism
hsa00592	Mono-CD14+CD16+	S100 family	0.0314479	0.00729116	alpha-Linolenic acid metabolism	Metabolism
hsa00600	Mono-CD14+CD16+	S100 family	-0.0892133	2.4344e-14	Sphingolipid metabolism	Metabolism
hsa00620	Mono-CD14+CD16+	S100 family	0.0247062	0.0350464	Pyruvate metabolism	Metabolism
hsa01040	Mono-CD14+CD16+	S100 family	0.122976	6.27478e-26	Biosynthesis of unsaturated fatty acids	Metabolism
hsa03320	Mono-CD14+CD16+	S100 family	0.0233489	0.0463724	PPAR signaling pathway	Metabolism-signaling
hsa04010	Mono-CD14+CD16+	S100 family	-0.24435	1.99645e-99	MAPK signaling pathway	Metabolism-signaling
hsa04022	Mono-CD14+CD16+	S100 family	-0.24779	2.79563e-102	cGMP-PKG signaling pathway	Metabolism-signaling
hsa04024	Mono-CD14+CD16+	S100 family	-0.165132	1.15641e-45	cAMP signaling pathway	Metabolism-signaling
hsa04066	Mono-CD14+CD16+	S100 family	0.0752631	1.28244e-10	HIF-1 signaling pathway	Metabolism-signaling
hsa04068	Mono-CD14+CD16+	S100 family	-0.268859	9.51568e-121	FoxO signaling pathway	Metabolism-signaling
hsa04150	Mono-CD14+CD16+	S100 family	-0.106271	9.819e-20	mTOR signaling pathway	Metabolism-signaling
hsa04151	Mono-CD14+CD16+	S100 family	-0.271664	2.44995e-123	PI3K-Akt signaling pathway	Metabolism-signaling
hsa04152	Mono-CD14+CD16+	S100 family	-0.139194	8.09063e-33	AMPK signaling pathway	Metabolism-signaling
hsa04340	Mono-CD14+CD16+	S100 family	-0.0601196	2.85174e-07	Hedgehog signaling pathway	Metabolism-signaling
hsa04350	Mono-CD14+CD16+	S100 family	-0.0647754	3.17856e-08	TGF-beta signaling pathway	Metabolism-signaling
hsa04390	Mono-CD14+CD16+	S100 family	-0.165914	4.37288e-46	Hippo signaling pathway	Metabolism-signaling
hsa00010	Mono-CD16+	Aging	-0.007983	0.583956	Glycolysis / Gluconeogenesis	Metabolism
hsa00020	Mono-CD16+	Aging	-0.107072	1.75842e-13	Citrate cycle (TCA cycle)	Metabolism
hsa00030	Mono-CD16+	Aging	-0.119162	2.33739e-16	Pentose phosphate pathway	Metabolism
hsa00061	Mono-CD16+	Aging	0.00129804	0.929049	Fatty acid biosynthesis	Metabolism
hsa00062	Mono-CD16+	Aging	-0.0220945	0.129571	Fatty acid elongation	Metabolism
hsa00071	Mono-CD16+	Aging	0.0130472	0.370769	Fatty acid degradation	Metabolism
hsa00072	Mono-CD16+	Aging	0.00430979	0.767506	Synthesis and degradation of ketone bodies	Metabolism
hsa00190	Mono-CD16+	Aging	-0.231878	1.66561e-58	Oxidative phosphorylation	Metabolism
hsa00220	Mono-CD16+	Aging	0.0671004	4.06453e-06	Arginine biosynthesis	Metabolism
hsa00230	Mono-CD16+	Aging	-0.134189	2.31434e-20	Purine metabolism	Metabolism
hsa00240	Mono-CD16+	Aging	-0.155044	1.01508e-26	Pyrimidine metabolism	Metabolism
hsa00250	Mono-CD16+	Aging	0.082694	1.32921e-08	Alanine, aspartate and glutamate metabolism	Metabolism
hsa00260	Mono-CD16+	Aging	-0.0447739	0.00212004	Glycine, serine and threonine metabolism	Metabolism
hsa00270	Mono-CD16+	Aging	-0.0705394	1.26736e-06	Cysteine and methionine metabolism	Metabolism
hsa00280	Mono-CD16+	Aging	-0.0304613	0.0366156	Valine, leucine and isoleucine degradation	Metabolism
hsa00290	Mono-CD16+	Aging	0.00573653	0.693943	Valine, leucine and isoleucine biosynthesis	Metabolism
hsa00310	Mono-CD16+	Aging	0.101559	2.85509e-12	Lysine degradation	Metabolism
hsa00330	Mono-CD16+	Aging	-0.0154054	0.290592	Arginine and proline metabolism	Metabolism
hsa00340	Mono-CD16+	Aging	0.0291627	0.0454046	Histidine metabolism	Metabolism
hsa00350	Mono-CD16+	Aging	-0.0573271	8.29592e-05	Tyrosine metabolism	Metabolism
hsa00360	Mono-CD16+	Aging	-0.0130777	0.369653	Phenylalanine metabolism	Metabolism
hsa00380	Mono-CD16+	Aging	0.0118646	0.415702	Tryptophan metabolism	Metabolism
hsa00400	Mono-CD16+	Aging	-0.015968	0.273332	Phenylalanine, tyrosine and tryptophan biosynthesis	Metabolism
hsa00410	Mono-CD16+	Aging	0.0203673	0.162331	beta-Alanine metabolism	Metabolism
hsa00471	Mono-CD16+	Aging	0.0511273	0.000449024	D-Glutamine and D-glutamate metabolism	Metabolism
hsa00480	Mono-CD16+	Aging	-0.105545	3.86115e-13	Glutathione metabolism	Metabolism
hsa00561	Mono-CD16+	Aging	-0.0622299	1.92945e-05	Glycerolipid metabolism	Metabolism
hsa00564	Mono-CD16+	Aging	-0.0408396	0.00506885	Glycerophospholipid metabolism	Metabolism
hsa00565	Mono-CD16+	Aging	-0.0295341	0.0427259	Ether lipid metabolism	Metabolism
hsa00590	Mono-CD16+	Aging	-0.00720632	0.621069	Arachidonic acid metabolism	Metabolism
hsa00591	Mono-CD16+	Aging	-0.0329437	0.0237941	Linoleic acid metabolism	Metabolism
hsa00592	Mono-CD16+	Aging	-0.0674864	3.57591e-06	alpha-Linolenic acid metabolism	Metabolism
hsa00600	Mono-CD16+	Aging	0.0408482	0.00505947	Sphingolipid metabolism	Metabolism
hsa00620	Mono-CD16+	Aging	-0.00700314	0.630945	Pyruvate metabolism	Metabolism
hsa01040	Mono-CD16+	Aging	-0.121742	5.18946e-17	Biosynthesis of unsaturated fatty acids	Metabolism
hsa03320	Mono-CD16+	Aging	0.0683201	2.70532e-06	PPAR signaling pathway	Metabolism-signaling
hsa04010	Mono-CD16+	Aging	0.202973	5.80714e-45	MAPK signaling pathway	Metabolism-signaling
hsa04022	Mono-CD16+	Aging	0.16758	5.36506e-31	cGMP-PKG signaling pathway	Metabolism-signaling
hsa04024	Mono-CD16+	Aging	0.18368	5.33017e-37	cAMP signaling pathway	Metabolism-signaling
hsa04066	Mono-CD16+	Aging	0.123651	1.66969e-17	HIF-1 signaling pathway	Metabolism-signaling
hsa04068	Mono-CD16+	Aging	0.234407	8.76424e-60	FoxO signaling pathway	Metabolism-signaling
hsa04150	Mono-CD16+	Aging	0.134746	1.6094e-20	mTOR signaling pathway	Metabolism-signaling
hsa04151	Mono-CD16+	Aging	0.251162	1.19525e-68	PI3K-Akt signaling pathway	Metabolism-signaling
hsa04152	Mono-CD16+	Aging	0.109348	5.3333e-14	AMPK signaling pathway	Metabolism-signaling
hsa04340	Mono-CD16+	Aging	0.00862089	0.554269	Hedgehog signaling pathway	Metabolism-signaling
hsa04350	Mono-CD16+	Aging	0.142219	1.06448e-22	TGF-beta signaling pathway	Metabolism-signaling
hsa04390	Mono-CD16+	Aging	0.171021	3.12611e-32	Hippo signaling pathway	Metabolism-signaling
hsa00010	Mono-CD16+	Apoptosis	0.00550673	0.705619	Glycolysis / Gluconeogenesis	Metabolism
hsa00020	Mono-CD16+	Apoptosis	-0.15574	5.99828e-27	Citrate cycle (TCA cycle)	Metabolism
hsa00030	Mono-CD16+	Apoptosis	-0.112701	8.79219e-15	Pentose phosphate pathway	Metabolism
hsa00061	Mono-CD16+	Apoptosis	0.0261981	0.0722705	Fatty acid biosynthesis	Metabolism
hsa00062	Mono-CD16+	Apoptosis	-0.0327094	0.0248096	Fatty acid elongation	Metabolism
hsa00071	Mono-CD16+	Apoptosis	0.041063	0.00483282	Fatty acid degradation	Metabolism
hsa00072	Mono-CD16+	Apoptosis	-0.00836515	0.566082	Synthesis and degradation of ketone bodies	Metabolism
hsa00190	Mono-CD16+	Apoptosis	-0.303587	5.92809e-101	Oxidative phosphorylation	Metabolism
hsa00220	Mono-CD16+	Apoptosis	0.0703072	1.37347e-06	Arginine biosynthesis	Metabolism
hsa00230	Mono-CD16+	Apoptosis	-0.150448	3.07799e-25	Purine metabolism	Metabolism
hsa00240	Mono-CD16+	Apoptosis	-0.1936	5.47574e-41	Pyrimidine metabolism	Metabolism
hsa00250	Mono-CD16+	Apoptosis	0.101879	2.43847e-12	Alanine, aspartate and glutamate metabolism	Metabolism
hsa00260	Mono-CD16+	Apoptosis	-0.0417265	0.00418929	Glycine, serine and threonine metabolism	Metabolism
hsa00270	Mono-CD16+	Apoptosis	-0.103489	1.09391e-12	Cysteine and methionine metabolism	Metabolism
hsa00280	Mono-CD16+	Apoptosis	-0.0339525	0.019822	Valine, leucine and isoleucine degradation	Metabolism
hsa00290	Mono-CD16+	Apoptosis	-0.025562	0.0794732	Valine, leucine and isoleucine biosynthesis	Metabolism
hsa00310	Mono-CD16+	Apoptosis	0.0938229	1.11728e-10	Lysine degradation	Metabolism
hsa00330	Mono-CD16+	Apoptosis	0.0231261	0.112607	Arginine and proline metabolism	Metabolism
hsa00340	Mono-CD16+	Apoptosis	0.0698473	1.6094e-06	Histidine metabolism	Metabolism
hsa00350	Mono-CD16+	Apoptosis	-0.139031	9.36706e-22	Tyrosine metabolism	Metabolism
hsa00360	Mono-CD16+	Apoptosis	-0.0692569	1.96977e-06	Phenylalanine metabolism	Metabolism
hsa00380	Mono-CD16+	Apoptosis	0.0230931	0.113121	Tryptophan metabolism	Metabolism
hsa00400	Mono-CD16+	Apoptosis	0.0200427	0.169131	Phenylalanine, tyrosine and tryptophan biosynthesis	Metabolism
hsa00410	Mono-CD16+	Apoptosis	0.0741718	3.48821e-07	beta-Alanine metabolism	Metabolism
hsa00471	Mono-CD16+	Apoptosis	0.033425	0.0218201	D-Glutamine and D-glutamate metabolism	Metabolism
hsa00480	Mono-CD16+	Apoptosis	-0.106203	2.75566e-13	Glutathione metabolism	Metabolism
hsa00561	Mono-CD16+	Apoptosis	-0.0404304	0.00552826	Glycerolipid metabolism	Metabolism
hsa00564	Mono-CD16+	Apoptosis	-0.0423306	0.00367206	Glycerophospholipid metabolism	Metabolism
hsa00565	Mono-CD16+	Apoptosis	-0.0266872	0.0671036	Ether lipid metabolism	Metabolism
hsa00590	Mono-CD16+	Apoptosis	0.0470299	0.00124711	Arachidonic acid metabolism	Metabolism
hsa00591	Mono-CD16+	Apoptosis	-0.0328335	0.0242672	Linoleic acid metabolism	Metabolism
hsa00592	Mono-CD16+	Apoptosis	-0.0683395	2.68774e-06	alpha-Linolenic acid metabolism	Metabolism
hsa00600	Mono-CD16+	Apoptosis	0.0991771	9.10196e-12	Sphingolipid metabolism	Metabolism
hsa00620	Mono-CD16+	Apoptosis	-0.0374104	0.0102544	Pyruvate metabolism	Metabolism
hsa01040	Mono-CD16+	Apoptosis	-0.146793	4.30665e-24	Biosynthesis of unsaturated fatty acids	Metabolism
hsa03320	Mono-CD16+	Apoptosis	0.153338	3.64719e-26	PPAR signaling pathway	Metabolism-signaling
hsa04010	Mono-CD16+	Apoptosis	0.413551	5.98724e-194	MAPK signaling pathway	Metabolism-signaling
hsa04022	Mono-CD16+	Apoptosis	0.229446	2.73679e-57	cGMP-PKG signaling pathway	Metabolism-signaling
hsa04024	Mono-CD16+	Apoptosis	0.417816	2.46774e-198	cAMP signaling pathway	Metabolism-signaling
hsa04066	Mono-CD16+	Apoptosis	0.181587	3.46662e-36	HIF-1 signaling pathway	Metabolism-signaling
hsa04068	Mono-CD16+	Apoptosis	0.351586	4.81571e-137	FoxO signaling pathway	Metabolism-signaling
hsa04150	Mono-CD16+	Apoptosis	0.234447	8.36736e-60	mTOR signaling pathway	Metabolism-signaling
hsa04151	Mono-CD16+	Apoptosis	0.337254	1.40688e-125	PI3K-Akt signaling pathway	Metabolism-signaling
hsa04152	Mono-CD16+	Apoptosis	0.169564	1.04927e-31	AMPK signaling pathway	Metabolism-signaling
hsa04340	Mono-CD16+	Apoptosis	0.0163377	0.262378	Hedgehog signaling pathway	Metabolism-signaling
hsa04350	Mono-CD16+	Apoptosis	0.186327	4.83429e-38	TGF-beta signaling pathway	Metabolism-signaling
hsa04390	Mono-CD16+	Apoptosis	0.211634	8.16066e-49	Hippo signaling pathway	Metabolism-signaling
hsa00010	Mono-CD16+	IFNs response	-0.0475648	0.00109605	Glycolysis / Gluconeogenesis	Metabolism
hsa00020	Mono-CD16+	IFNs response	-0.0185403	0.203405	Citrate cycle (TCA cycle)	Metabolism
hsa00030	Mono-CD16+	IFNs response	0.0131404	0.367363	Pentose phosphate pathway	Metabolism
hsa00061	Mono-CD16+	IFNs response	0.00277037	0.849279	Fatty acid biosynthesis	Metabolism
hsa00062	Mono-CD16+	IFNs response	0.0182104	0.211564	Fatty acid elongation	Metabolism
hsa00071	Mono-CD16+	IFNs response	-0.071981	7.6508e-07	Fatty acid degradation	Metabolism
hsa00072	Mono-CD16+	IFNs response	-0.0329427	0.0237981	Synthesis and degradation of ketone bodies	Metabolism
hsa00190	Mono-CD16+	IFNs response	0.172575	8.49367e-33	Oxidative phosphorylation	Metabolism
hsa00220	Mono-CD16+	IFNs response	0.0770197	1.21547e-07	Arginine biosynthesis	Metabolism
hsa00230	Mono-CD16+	IFNs response	0.0611288	2.70286e-05	Purine metabolism	Metabolism
hsa00240	Mono-CD16+	IFNs response	0.223273	2.87757e-54	Pyrimidine metabolism	Metabolism
hsa00250	Mono-CD16+	IFNs response	0.0510831	0.000454176	Alanine, aspartate and glutamate metabolism	Metabolism
hsa00260	Mono-CD16+	IFNs response	-0.0158711	0.276253	Glycine, serine and threonine metabolism	Metabolism
hsa00270	Mono-CD16+	IFNs response	-0.0250541	0.0856327	Cysteine and methionine metabolism	Metabolism
hsa00280	Mono-CD16+	IFNs response	-0.111945	1.32618e-14	Valine, leucine and isoleucine degradation	Metabolism
hsa00290	Mono-CD16+	IFNs response	-0.0509496	0.000470093	Valine, leucine and isoleucine biosynthesis	Metabolism
hsa00310	Mono-CD16+	IFNs response	-0.135195	1.20021e-20	Lysine degradation	Metabolism
hsa00330	Mono-CD16+	IFNs response	0.132908	5.3002e-20	Arginine and proline metabolism	Metabolism
hsa00340	Mono-CD16+	IFNs response	0.021717	0.136253	Histidine metabolism	Metabolism
hsa00350	Mono-CD16+	IFNs response	0.132374	7.4722e-20	Tyrosine metabolism	Metabolism
hsa00360	Mono-CD16+	IFNs response	0.13073	2.13047e-19	Phenylalanine metabolism	Metabolism
hsa00380	Mono-CD16+	IFNs response	-0.0785349	6.83074e-08	Tryptophan metabolism	Metabolism
hsa00400	Mono-CD16+	IFNs response	0.0377894	0.00951004	Phenylalanine, tyrosine and tryptophan biosynthesis	Metabolism
hsa00410	Mono-CD16+	IFNs response	-0.0492347	0.000726481	beta-Alanine metabolism	Metabolism
hsa00471	Mono-CD16+	IFNs response	5.74384e-05	0.996856	D-Glutamine and D-glutamate metabolism	Metabolism
hsa00480	Mono-CD16+	IFNs response	0.154468	1.56584e-26	Glutathione metabolism	Metabolism
hsa00561	Mono-CD16+	IFNs response	0.036059	0.0133487	Glycerolipid metabolism	Metabolism
hsa00564	Mono-CD16+	IFNs response	0.0706169	1.23376e-06	Glycerophospholipid metabolism	Metabolism
hsa00565	Mono-CD16+	IFNs response	0.046235	0.00150738	Ether lipid metabolism	Metabolism
hsa00590	Mono-CD16+	IFNs response	-0.0676385	3.39921e-06	Arachidonic acid metabolism	Metabolism
hsa00591	Mono-CD16+	IFNs response	0.000782059	0.957217	Linoleic acid metabolism	Metabolism
hsa00592	Mono-CD16+	IFNs response	-0.0220542	0.130272	alpha-Linolenic acid metabolism	Metabolism
hsa00600	Mono-CD16+	IFNs response	0.0229058	0.116074	Sphingolipid metabolism	Metabolism
hsa00620	Mono-CD16+	IFNs response	-0.07096	1.09494e-06	Pyruvate metabolism	Metabolism
hsa01040	Mono-CD16+	IFNs response	0.0853185	4.53879e-09	Biosynthesis of unsaturated fatty acids	Metabolism
hsa03320	Mono-CD16+	IFNs response	-0.00310971	0.83108	PPAR signaling pathway	Metabolism-signaling
hsa04010	Mono-CD16+	IFNs response	-0.110277	3.25439e-14	MAPK signaling pathway	Metabolism-signaling
hsa04022	Mono-CD16+	IFNs response	-0.253971	3.34175e-70	cGMP-PKG signaling pathway	Metabolism-signaling
hsa04024	Mono-CD16+	IFNs response	-0.105921	3.18504e-13	cAMP signaling pathway	Metabolism-signaling
hsa04066	Mono-CD16+	IFNs response	0.069732	1.67439e-06	HIF-1 signaling pathway	Metabolism-signaling
hsa04068	Mono-CD16+	IFNs response	-0.0838114	8.44552e-09	FoxO signaling pathway	Metabolism-signaling
hsa04150	Mono-CD16+	IFNs response	-0.161259	8.4993e-29	mTOR signaling pathway	Metabolism-signaling
hsa04151	Mono-CD16+	IFNs response	-0.0518087	0.000376126	PI3K-Akt signaling pathway	Metabolism-signaling
hsa04152	Mono-CD16+	IFNs response	-0.0638588	1.15998e-05	AMPK signaling pathway	Metabolism-signaling
hsa04340	Mono-CD16+	IFNs response	-0.0539044	0.0002153	Hedgehog signaling pathway	Metabolism-signaling
hsa04350	Mono-CD16+	IFNs response	0.0249072	0.0874849	TGF-beta signaling pathway	Metabolism-signaling
hsa04390	Mono-CD16+	IFNs response	-0.0690523	2.11185e-06	Hippo signaling pathway	Metabolism-signaling
hsa00010	Mono-CD16+	Inflammation	0.0602003	3.5761e-05	Glycolysis / Gluconeogenesis	Metabolism
hsa00020	Mono-CD16+	Inflammation	0.144151	2.78121e-23	Citrate cycle (TCA cycle)	Metabolism
hsa00030	Mono-CD16+	Inflammation	0.168215	3.18997e-31	Pentose phosphate pathway	Metabolism
hsa00061	Mono-CD16+	Inflammation	0.0696654	1.71305e-06	Fatty acid biosynthesis	Metabolism
hsa00062	Mono-CD16+	Inflammation	0.026839	0.0655631	Fatty acid elongation	Metabolism
hsa00071	Mono-CD16+	Inflammation	-0.00923892	0.526229	Fatty acid degradation	Metabolism
hsa00072	Mono-CD16+	Inflammation	-0.00468751	0.747794	Synthesis and degradation of ketone bodies	Metabolism
hsa00190	Mono-CD16+	Inflammation	0.615103	0	Oxidative phosphorylation	Metabolism
hsa00220	Mono-CD16+	Inflammation	-0.0536047	0.000233466	Arginine biosynthesis	Metabolism
hsa00230	Mono-CD16+	Inflammation	0.249954	5.49518e-68	Purine metabolism	Metabolism
hsa00240	Mono-CD16+	Inflammation	0.338482	1.54515e-126	Pyrimidine metabolism	Metabolism
hsa00250	Mono-CD16+	Inflammation	-0.108692	7.54199e-14	Alanine, aspartate and glutamate metabolism	Metabolism
hsa00260	Mono-CD16+	Inflammation	0.0153269	0.293059	Glycine, serine and threonine metabolism	Metabolism
hsa00270	Mono-CD16+	Inflammation	0.0576661	7.52653e-05	Cysteine and methionine metabolism	Metabolism
hsa00280	Mono-CD16+	Inflammation	-0.0328852	0.0240441	Valine, leucine and isoleucine degradation	Metabolism
hsa00290	Mono-CD16+	Inflammation	-0.0298379	0.0406348	Valine, leucine and isoleucine biosynthesis	Metabolism
hsa00310	Mono-CD16+	Inflammation	-0.266748	1.6189e-77	Lysine degradation	Metabolism
hsa00330	Mono-CD16+	Inflammation	0.0596142	4.25872e-05	Arginine and proline metabolism	Metabolism
hsa00340	Mono-CD16+	Inflammation	0.00464972	0.749759	Histidine metabolism	Metabolism
hsa00350	Mono-CD16+	Inflammation	0.318602	1.51951e-111	Tyrosine metabolism	Metabolism
hsa00360	Mono-CD16+	Inflammation	0.209707	6.08298e-48	Phenylalanine metabolism	Metabolism
hsa00380	Mono-CD16+	Inflammation	-0.0489767	0.000774772	Tryptophan metabolism	Metabolism
hsa00400	Mono-CD16+	Inflammation	0.039236	0.00709192	Phenylalanine, tyrosine and tryptophan biosynthesis	Metabolism
hsa00410	Mono-CD16+	Inflammation	-0.0586561	5.64745e-05	beta-Alanine metabolism	Metabolism
hsa00471	Mono-CD16+	Inflammation	-0.117699	5.40878e-16	D-Glutamine and D-glutamate metabolism	Metabolism
hsa00480	Mono-CD16+	Inflammation	0.338424	1.71652e-126	Glutathione metabolism	Metabolism
hsa00561	Mono-CD16+	Inflammation	0.211684	7.74316e-49	Glycerolipid metabolism	Metabolism
hsa00564	Mono-CD16+	Inflammation	0.165161	3.81892e-30	Glycerophospholipid metabolism	Metabolism
hsa00565	Mono-CD16+	Inflammation	0.0947212	7.40579e-11	Ether lipid metabolism	Metabolism
hsa00590	Mono-CD16+	Inflammation	-0.0698023	1.63449e-06	Arachidonic acid metabolism	Metabolism
hsa00591	Mono-CD16+	Inflammation	0.0525391	0.000310362	Linoleic acid metabolism	Metabolism
hsa00592	Mono-CD16+	Inflammation	0.0937165	1.17271e-10	alpha-Linolenic acid metabolism	Metabolism
hsa00600	Mono-CD16+	Inflammation	-0.111587	1.60945e-14	Sphingolipid metabolism	Metabolism
hsa00620	Mono-CD16+	Inflammation	-0.0112559	0.440032	Pyruvate metabolism	Metabolism
hsa01040	Mono-CD16+	Inflammation	0.244375	5.63825e-65	Biosynthesis of unsaturated fatty acids	Metabolism
hsa03320	Mono-CD16+	Inflammation	-0.0115632	0.42765	PPAR signaling pathway	Metabolism-signaling
hsa04010	Mono-CD16+	Inflammation	-0.303994	3.11443e-101	MAPK signaling pathway	Metabolism-signaling
hsa04022	Mono-CD16+	Inflammation	-0.405527	7.1777e-186	cGMP-PKG signaling pathway	Metabolism-signaling
hsa04024	Mono-CD16+	Inflammation	-0.280157	1.22499e-85	cAMP signaling pathway	Metabolism-signaling
hsa04066	Mono-CD16+	Inflammation	0.0678379	3.18031e-06	HIF-1 signaling pathway	Metabolism-signaling
hsa04068	Mono-CD16+	Inflammation	-0.245397	1.60366e-65	FoxO signaling pathway	Metabolism-signaling
hsa04150	Mono-CD16+	Inflammation	-0.0888332	1.02328e-09	mTOR signaling pathway	Metabolism-signaling
hsa04151	Mono-CD16+	Inflammation	-0.321488	1.18677e-113	PI3K-Akt signaling pathway	Metabolism-signaling
hsa04152	Mono-CD16+	Inflammation	-0.120659	9.79983e-17	AMPK signaling pathway	Metabolism-signaling
hsa04340	Mono-CD16+	Inflammation	-0.10824	9.56359e-14	Hedgehog signaling pathway	Metabolism-signaling
hsa04350	Mono-CD16+	Inflammation	-0.085507	4.19643e-09	TGF-beta signaling pathway	Metabolism-signaling
hsa04390	Mono-CD16+	Inflammation	-0.243363	1.94579e-64	Hippo signaling pathway	Metabolism-signaling
hsa00010	Mono-CD16+	MHC class II	0.0171288	0.239968	Glycolysis / Gluconeogenesis	Metabolism
hsa00020	Mono-CD16+	MHC class II	0.0571034	8.84387e-05	Citrate cycle (TCA cycle)	Metabolism
hsa00030	Mono-CD16+	MHC class II	-0.00814537	0.57633	Pentose phosphate pathway	Metabolism
hsa00061	Mono-CD16+	MHC class II	-0.0429362	0.00321248	Fatty acid biosynthesis	Metabolism
hsa00062	Mono-CD16+	MHC class II	0.0380648	0.00899967	Fatty acid elongation	Metabolism
hsa00071	Mono-CD16+	MHC class II	0.00852167	0.558838	Fatty acid degradation	Metabolism
hsa00072	Mono-CD16+	MHC class II	-0.00918869	0.528481	Synthesis and degradation of ketone bodies	Metabolism
hsa00190	Mono-CD16+	MHC class II	0.0259333	0.0752008	Oxidative phosphorylation	Metabolism
hsa00220	Mono-CD16+	MHC class II	-0.0269487	0.0644689	Arginine biosynthesis	Metabolism
hsa00230	Mono-CD16+	MHC class II	0.00729719	0.616674	Purine metabolism	Metabolism
hsa00240	Mono-CD16+	MHC class II	0.0277163	0.0572218	Pyrimidine metabolism	Metabolism
hsa00250	Mono-CD16+	MHC class II	-0.0352046	0.0157063	Alanine, aspartate and glutamate metabolism	Metabolism
hsa00260	Mono-CD16+	MHC class II	0.0177849	0.222435	Glycine, serine and threonine metabolism	Metabolism
hsa00270	Mono-CD16+	MHC class II	-0.00269547	0.853307	Cysteine and methionine metabolism	Metabolism
hsa00280	Mono-CD16+	MHC class II	0.0257033	0.0778249	Valine, leucine and isoleucine degradation	Metabolism
hsa00290	Mono-CD16+	MHC class II	0.00120358	0.9342	Valine, leucine and isoleucine biosynthesis	Metabolism
hsa00310	Mono-CD16+	MHC class II	-0.0685755	2.48211e-06	Lysine degradation	Metabolism
hsa00330	Mono-CD16+	MHC class II	0.0578938	7.04814e-05	Arginine and proline metabolism	Metabolism
hsa00340	Mono-CD16+	MHC class II	-0.00628969	0.666137	Histidine metabolism	Metabolism
hsa00350	Mono-CD16+	MHC class II	0.014256	0.328091	Tyrosine metabolism	Metabolism
hsa00360	Mono-CD16+	MHC class II	0.00753921	0.605036	Phenylalanine metabolism	Metabolism
hsa00380	Mono-CD16+	MHC class II	0.0191271	0.189461	Tryptophan metabolism	Metabolism
hsa00400	Mono-CD16+	MHC class II	0.0210041	0.149593	Phenylalanine, tyrosine and tryptophan biosynthesis	Metabolism
hsa00410	Mono-CD16+	MHC class II	0.0452092	0.00191707	beta-Alanine metabolism	Metabolism
hsa00471	Mono-CD16+	MHC class II	-0.0158031	0.278317	D-Glutamine and D-glutamate metabolism	Metabolism
hsa00480	Mono-CD16+	MHC class II	0.0286787	0.0491063	Glutathione metabolism	Metabolism
hsa00561	Mono-CD16+	MHC class II	0.0147844	0.31048	Glycerolipid metabolism	Metabolism
hsa00564	Mono-CD16+	MHC class II	0.0221994	0.127762	Glycerophospholipid metabolism	Metabolism
hsa00565	Mono-CD16+	MHC class II	0.000280496	0.984649	Ether lipid metabolism	Metabolism
hsa00590	Mono-CD16+	MHC class II	0.026047	0.0739309	Arachidonic acid metabolism	Metabolism
hsa00591	Mono-CD16+	MHC class II	0.0440127	0.00252283	Linoleic acid metabolism	Metabolism
hsa00592	Mono-CD16+	MHC class II	0.0414034	0.00449225	alpha-Linolenic acid metabolism	Metabolism
hsa00600	Mono-CD16+	MHC class II	0.0480444	0.000975191	Sphingolipid metabolism	Metabolism
hsa00620	Mono-CD16+	MHC class II	0.00472236	0.745983	Pyruvate metabolism	Metabolism
hsa01040	Mono-CD16+	MHC class II	0.0458909	0.00163482	Biosynthesis of unsaturated fatty acids	Metabolism
hsa03320	Mono-CD16+	MHC class II	0.0373111	0.0104579	PPAR signaling pathway	Metabolism-signaling
hsa04010	Mono-CD16+	MHC class II	-0.0482759	0.000921382	MAPK signaling pathway	Metabolism-signaling
hsa04022	Mono-CD16+	MHC class II	-0.0184991	0.20441	cGMP-PKG signaling pathway	Metabolism-signaling
hsa04024	Mono-CD16+	MHC class II	-0.0266286	0.0677061	cAMP signaling pathway	Metabolism-signaling
hsa04066	Mono-CD16+	MHC class II	-0.0414885	0.00441059	HIF-1 signaling pathway	Metabolism-signaling
hsa04068	Mono-CD16+	MHC class II	-0.0740264	3.67746e-07	FoxO signaling pathway	Metabolism-signaling
hsa04150	Mono-CD16+	MHC class II	-0.0393149	0.00697757	mTOR signaling pathway	Metabolism-signaling
hsa04151	Mono-CD16+	MHC class II	-0.0927306	1.83266e-10	PI3K-Akt signaling pathway	Metabolism-signaling
hsa04152	Mono-CD16+	MHC class II	-0.00746836	0.608433	AMPK signaling pathway	Metabolism-signaling
hsa04340	Mono-CD16+	MHC class II	-0.0378227	0.00944699	Hedgehog signaling pathway	Metabolism-signaling
hsa04350	Mono-CD16+	MHC class II	-0.0277594	0.0568358	TGF-beta signaling pathway	Metabolism-signaling
hsa04390	Mono-CD16+	MHC class II	-0.0779846	8.43154e-08	Hippo signaling pathway	Metabolism-signaling
hsa00010	Mono-CD16+	Migration	0.0457998	0.00167018	Glycolysis / Gluconeogenesis	Metabolism
hsa00020	Mono-CD16+	Migration	-0.190943	6.74093e-40	Citrate cycle (TCA cycle)	Metabolism
hsa00030	Mono-CD16+	Migration	-0.0624244	1.81686e-05	Pentose phosphate pathway	Metabolism
hsa00061	Mono-CD16+	Migration	0.0195211	0.180502	Fatty acid biosynthesis	Metabolism
hsa00062	Mono-CD16+	Migration	-0.050465	0.000532327	Fatty acid elongation	Metabolism
hsa00071	Mono-CD16+	Migration	0.0580106	6.81411e-05	Fatty acid degradation	Metabolism
hsa00072	Mono-CD16+	Migration	0.00138946	0.924067	Synthesis and degradation of ketone bodies	Metabolism
hsa00190	Mono-CD16+	Migration	-0.475069	1.01014e-263	Oxidative phosphorylation	Metabolism
hsa00220	Mono-CD16+	Migration	0.0734985	4.451e-07	Arginine biosynthesis	Metabolism
hsa00230	Mono-CD16+	Migration	-0.162108	4.35537e-29	Purine metabolism	Metabolism
hsa00240	Mono-CD16+	Migration	-0.25051	2.72566e-68	Pyrimidine metabolism	Metabolism
hsa00250	Mono-CD16+	Migration	0.101212	3.38575e-12	Alanine, aspartate and glutamate metabolism	Metabolism
hsa00260	Mono-CD16+	Migration	-0.0657532	6.32168e-06	Glycine, serine and threonine metabolism	Metabolism
hsa00270	Mono-CD16+	Migration	-0.106314	2.60269e-13	Cysteine and methionine metabolism	Metabolism
hsa00280	Mono-CD16+	Migration	-0.0115075	0.429878	Valine, leucine and isoleucine degradation	Metabolism
hsa00290	Mono-CD16+	Migration	-0.00132242	0.92772	Valine, leucine and isoleucine biosynthesis	Metabolism
hsa00310	Mono-CD16+	Migration	0.177658	1.09604e-34	Lysine degradation	Metabolism
hsa00330	Mono-CD16+	Migration	-0.0539124	0.000214834	Arginine and proline metabolism	Metabolism
hsa00340	Mono-CD16+	Migration	0.115	2.47424e-15	Histidine metabolism	Metabolism
hsa00350	Mono-CD16+	Migration	-0.180175	1.21083e-35	Tyrosine metabolism	Metabolism
hsa00360	Mono-CD16+	Migration	-0.102729	1.59956e-12	Phenylalanine metabolism	Metabolism
hsa00380	Mono-CD16+	Migration	0.0431856	0.00303894	Tryptophan metabolism	Metabolism
hsa00400	Mono-CD16+	Migration	-0.00947794	0.515583	Phenylalanine, tyrosine and tryptophan biosynthesis	Metabolism
hsa00410	Mono-CD16+	Migration	0.119311	2.14514e-16	beta-Alanine metabolism	Metabolism
hsa00471	Mono-CD16+	Migration	0.0229674	0.115097	D-Glutamine and D-glutamate metabolism	Metabolism
hsa00480	Mono-CD16+	Migration	-0.217002	2.73149e-51	Glutathione metabolism	Metabolism
hsa00561	Mono-CD16+	Migration	-0.0656324	6.57429e-06	Glycerolipid metabolism	Metabolism
hsa00564	Mono-CD16+	Migration	-0.051923	0.000365045	Glycerophospholipid metabolism	Metabolism
hsa00565	Mono-CD16+	Migration	-0.0373068	0.0104669	Ether lipid metabolism	Metabolism
hsa00590	Mono-CD16+	Migration	0.143576	4.15686e-23	Arachidonic acid metabolism	Metabolism
hsa00591	Mono-CD16+	Migration	-0.0309966	0.0334388	Linoleic acid metabolism	Metabolism
hsa00592	Mono-CD16+	Migration	-0.106927	1.89584e-13	alpha-Linolenic acid metabolism	Metabolism
hsa00600	Mono-CD16+	Migration	0.151517	1.40569e-25	Sphingolipid metabolism	Metabolism
hsa00620	Mono-CD16+	Migration	-0.00509349	0.72679	Pyruvate metabolism	Metabolism
hsa01040	Mono-CD16+	Migration	-0.20465	1.07623e-45	Biosynthesis of unsaturated fatty acids	Metabolism
hsa03320	Mono-CD16+	Migration	0.107636	1.31191e-13	PPAR signaling pathway	Metabolism-signaling
hsa04010	Mono-CD16+	Migration	0.449212	1.23635e-232	MAPK signaling pathway	Metabolism-signaling
hsa04022	Mono-CD16+	Migration	0.345798	2.4287e-132	cGMP-PKG signaling pathway	Metabolism-signaling
hsa04024	Mono-CD16+	Migration	0.392837	1.53477e-173	cAMP signaling pathway	Metabolism-signaling
hsa04066	Mono-CD16+	Migration	0.201405	2.77404e-44	HIF-1 signaling pathway	Metabolism-signaling
hsa04068	Mono-CD16+	Migration	0.294157	1.29219e-94	FoxO signaling pathway	Metabolism-signaling
hsa04150	Mono-CD16+	Migration	0.198951	3.11915e-43	mTOR signaling pathway	Metabolism-signaling
hsa04151	Mono-CD16+	Migration	0.434027	1.36717e-215	PI3K-Akt signaling pathway	Metabolism-signaling
hsa04152	Mono-CD16+	Migration	0.18996	1.68931e-39	AMPK signaling pathway	Metabolism-signaling
hsa04340	Mono-CD16+	Migration	0.0419156	0.00402068	Hedgehog signaling pathway	Metabolism-signaling
hsa04350	Mono-CD16+	Migration	0.228111	1.25467e-56	TGF-beta signaling pathway	Metabolism-signaling
hsa04390	Mono-CD16+	Migration	0.246728	3.09534e-66	Hippo signaling pathway	Metabolism-signaling
hsa00010	Mono-CD16+	S100 family	0.0354962	0.0148635	Glycolysis / Gluconeogenesis	Metabolism
hsa00020	Mono-CD16+	S100 family	0.194615	2.07892e-41	Citrate cycle (TCA cycle)	Metabolism
hsa00030	Mono-CD16+	S100 family	0.206402	1.81911e-46	Pentose phosphate pathway	Metabolism
hsa00061	Mono-CD16+	S100 family	0.054899	0.000164082	Fatty acid biosynthesis	Metabolism
hsa00062	Mono-CD16+	S100 family	0.041856	0.00407315	Fatty acid elongation	Metabolism
hsa00071	Mono-CD16+	S100 family	-0.0461921	0.00152274	Fatty acid degradation	Metabolism
hsa00072	Mono-CD16+	S100 family	-0.000547855	0.970022	Synthesis and degradation of ketone bodies	Metabolism
hsa00190	Mono-CD16+	S100 family	0.733249	0	Oxidative phosphorylation	Metabolism
hsa00220	Mono-CD16+	S100 family	-0.0833546	1.01734e-08	Arginine biosynthesis	Metabolism
hsa00230	Mono-CD16+	S100 family	0.310077	1.86464e-105	Purine metabolism	Metabolism
hsa00240	Mono-CD16+	S100 family	0.411208	1.44118e-191	Pyrimidine metabolism	Metabolism
hsa00250	Mono-CD16+	S100 family	-0.155142	9.42382e-27	Alanine, aspartate and glutamate metabolism	Metabolism
hsa00260	Mono-CD16+	S100 family	0.0405766	0.00535996	Glycine, serine and threonine metabolism	Metabolism
hsa00270	Mono-CD16+	S100 family	0.0792139	5.25791e-08	Cysteine and methionine metabolism	Metabolism
hsa00280	Mono-CD16+	S100 family	-0.0415988	0.0043067	Valine, leucine and isoleucine degradation	Metabolism
hsa00290	Mono-CD16+	S100 family	-0.0344327	0.0181439	Valine, leucine and isoleucine biosynthesis	Metabolism
hsa00310	Mono-CD16+	S100 family	-0.326792	1.38357e-117	Lysine degradation	Metabolism
hsa00330	Mono-CD16+	S100 family	0.0535056	0.000239779	Arginine and proline metabolism	Metabolism
hsa00340	Mono-CD16+	S100 family	-0.0360706	0.0133189	Histidine metabolism	Metabolism
hsa00350	Mono-CD16+	S100 family	0.359928	5.34445e-144	Tyrosine metabolism	Metabolism
hsa00360	Mono-CD16+	S100 family	0.22397	1.3264e-54	Phenylalanine metabolism	Metabolism
hsa00380	Mono-CD16+	S100 family	-0.078701	6.40845e-08	Tryptophan metabolism	Metabolism
hsa00400	Mono-CD16+	S100 family	0.0342199	0.0188715	Phenylalanine, tyrosine and tryptophan biosynthesis	Metabolism
hsa00410	Mono-CD16+	S100 family	-0.10998	3.81303e-14	beta-Alanine metabolism	Metabolism
hsa00471	Mono-CD16+	S100 family	-0.121458	6.13464e-17	D-Glutamine and D-glutamate metabolism	Metabolism
hsa00480	Mono-CD16+	S100 family	0.376396	2.35956e-158	Glutathione metabolism	Metabolism
hsa00561	Mono-CD16+	S100 family	0.21081	1.93193e-48	Glycerolipid metabolism	Metabolism
hsa00564	Mono-CD16+	S100 family	0.181426	4.00224e-36	Glycerophospholipid metabolism	Metabolism
hsa00565	Mono-CD16+	S100 family	0.1053	4.37609e-13	Ether lipid metabolism	Metabolism
hsa00590	Mono-CD16+	S100 family	-0.0903059	5.38794e-10	Arachidonic acid metabolism	Metabolism
hsa00591	Mono-CD16+	S100 family	0.0598892	3.92437e-05	Linoleic acid metabolism	Metabolism
hsa00592	Mono-CD16+	S100 family	0.129886	3.63146e-19	alpha-Linolenic acid metabolism	Metabolism
hsa00600	Mono-CD16+	S100 family	-0.147745	2.17929e-24	Sphingolipid metabolism	Metabolism
hsa00620	Mono-CD16+	S100 family	-0.0130273	0.371501	Pyruvate metabolism	Metabolism
hsa01040	Mono-CD16+	S100 family	0.31889	9.38317e-112	Biosynthesis of unsaturated fatty acids	Metabolism
hsa03320	Mono-CD16+	S100 family	-0.0617198	2.25709e-05	PPAR signaling pathway	Metabolism-signaling
hsa04010	Mono-CD16+	S100 family	-0.417355	7.40132e-198	MAPK signaling pathway	Metabolism-signaling
hsa04022	Mono-CD16+	S100 family	-0.486017	1.02967e-277	cGMP-PKG signaling pathway	Metabolism-signaling
hsa04024	Mono-CD16+	S100 family	-0.391416	3.41452e-172	cAMP signaling pathway	Metabolism-signaling
hsa04066	Mono-CD16+	S100 family	0.0120808	0.407254	HIF-1 signaling pathway	Metabolism-signaling
hsa04068	Mono-CD16+	S100 family	-0.323234	6.13804e-115	FoxO signaling pathway	Metabolism-signaling
hsa04150	Mono-CD16+	S100 family	-0.161179	9.04348e-29	mTOR signaling pathway	Metabolism-signaling
hsa04151	Mono-CD16+	S100 family	-0.436848	1.083e-218	PI3K-Akt signaling pathway	Metabolism-signaling
hsa04152	Mono-CD16+	S100 family	-0.17005	7.0158e-32	AMPK signaling pathway	Metabolism-signaling
hsa04340	Mono-CD16+	S100 family	-0.0979546	1.63303e-11	Hedgehog signaling pathway	Metabolism-signaling
hsa04350	Mono-CD16+	S100 family	-0.164016	9.5626e-30	TGF-beta signaling pathway	Metabolism-signaling
hsa04390	Mono-CD16+	S100 family	-0.31344	7.80425e-108	Hippo signaling pathway	Metabolism-signaling

## Sheet: Table S7
Cell Type	Module	Gene	Pathway
Mono-CD14+	M1	PKM	Glycolysis / Gluconeogenesis;Purine metabolism;Pyruvate metabolism;
Mono-CD14+	M1	OAS3	-
Mono-CD14+	M1	OAS2	-
Mono-CD14+	M1	DDX17	-
Mono-CD14+	M1	HNRNPR	-
Mono-CD14+	M1	SOCS3	-
Mono-CD14+	M1	PIM1	-
Mono-CD14+	M1	TAGAP	-
Mono-CD14+	M1	GBP4	-
Mono-CD14+	M1	FCGR1B	-
Mono-CD14+	M1	GBP2	-
Mono-CD14+	M1	DYSF	-
Mono-CD14+	M1	CYBB	HIF-1 signaling pathway;
Mono-CD14+	M1	LYST	-
Mono-CD14+	M1	PLAC8	-
Mono-CD14+	M1	DUSP6	MAPK signaling pathway;
Mono-CD14+	M1	UTRN	-
Mono-CD14+	M1	PLBD1	-
Mono-CD14+	M1	HLA-F	-
Mono-CD14+	M1	LRRK2	-
Mono-CD14+	M1	PSAP	Sphingolipid metabolism;
Mono-CD14+	M1	HLA-E	-
Mono-CD14+	M1	DMXL2	-
Mono-CD14+	M1	CSF1R	MAPK signaling pathway;PI3K-Akt signaling pathway
Mono-CD14+	M1	MPEG1	-
Mono-CD14+	M1	FGL2	-
Mono-CD14+	M1	NAGK	-
Mono-CD14+	M1	ZDHHC7	-
Mono-CD14+	M1	OGFRL1	-
Mono-CD14+	M1	RASSF4	-
Mono-CD14+	M1	PEA15	-
Mono-CD14+	M1	CTSS	-
Mono-CD14+	M1	JUN	MAPK signaling pathway;cAMP signaling pathway
Mono-CD14+	M1	RCSD1	-
Mono-CD14+	M1	OSBPL8	-
Mono-CD14+	M1	ARHGAP30	-
Mono-CD14+	M1	IL6R	HIF-1 signaling pathway;PI3K-Akt signaling pathway
Mono-CD14+	M1	NLRP1	-
Mono-CD14+	M1	ITGAL	-
Mono-CD14+	M1	PLEKHO1	-
Mono-CD14+	M1	SULF2	-
Mono-CD14+	M1	AHNAK	-
Mono-CD14+	M1	MTRNR2L8	-
Mono-CD14+	M1	RNA18S5	-
Mono-CD14+	M1	RNA28S5	-
Mono-CD14+	M1	GNB2L1	-
Mono-CD14+	M1	MTRNR2L10	-
Mono-CD14+	M1	FYB	-
Mono-CD14+	M1	GLTSCR2	-
Mono-CD14+	M1	GPX1	Glutathione metabolism;Arachidonic acid metabolism
Mono-CD14+	M1	AMICA1	-
Mono-CD14+	M1	C10orf54	-
Mono-CD14+	M1	DIAPH1	-
Mono-CD14+	M1	MACF1	-
Mono-CD14+	M1	NBPF10	-
Mono-CD14+	M1	NSD1	Lysine degradation;
Mono-CD14+	M1	SETD2	Lysine degradation;
Mono-CD14+	M1	ITGA4	PI3K-Akt signaling pathway;
Mono-CD14+	M1	ZNF217	-
Mono-CD14+	M1	IGF2R	-
Mono-CD14+	M1	GIMAP8	-
Mono-CD14+	M1	NOTCH2	-
Mono-CD14+	M1	ATP6V1B2	Oxidative phosphorylation;mTOR signaling pathway
Mono-CD14+	M1	KDM5A	-
Mono-CD14+	M1	PTPRC	-
Mono-CD14+	M1	BAZ2B	-
Mono-CD14+	M1	VPS13C	-
Mono-CD14+	M1	MEGF9	-
Mono-CD14+	M1	NIN	-
Mono-CD14+	M1	TGOLN2	-
Mono-CD14+	M1	CREBBP	cAMP signaling pathway;HIF-1 signaling pathway;FoxO signaling pathway;TGF-beta signaling pathway;
Mono-CD14+	M1	SETX	-
Mono-CD14+	M1	AKAP13	-
Mono-CD14+	M1	KMT2C	Lysine degradation;
Mono-CD14+	M1	SF3B1	-
Mono-CD14+	M1	STK4	MAPK signaling pathway;FoxO signaling pathway
Mono-CD14+	M1	APOL6	-
Mono-CD14+	M1	GOLGB1	-
Mono-CD14+	M1	EIF3C	-
Mono-CD14+	M1	CHD4	-
Mono-CD14+	M1	NIPBL	-
Mono-CD14+	M1	PRRC2C	-
Mono-CD14+	M1	SPN	-
Mono-CD14+	M1	PTGER4	-
Mono-CD14+	M1	HADHA	Fatty acid elongation;Fatty acid degradation;Valine, leucine and isoleucine degradation;Lysine degradation;
Mono-CD14+	M1	CANX	-
Mono-CD14+	M1	ILF3	-
Mono-CD14+	M1	NUP62	-
Mono-CD14+	M1	DYNC1H1	-
Mono-CD14+	M1	NKTR	-
Mono-CD14+	M1	RBM25	-
Mono-CD14+	M1	ATM	FoxO signaling pathway;
Mono-CD14+	M1	KMT2E	Lysine degradation;
Mono-CD14+	M1	AKAP9	-
Mono-CD14+	M1	TPR	-
Mono-CD14+	M1	SCAF11	-
Mono-CD14+	M1	EIF3A	-
Mono-CD14+	M1	MYCBP2	-
Mono-CD14+	M1	KMT2A	Lysine degradation;
Mono-CD14+	M1	TACC1	-
Mono-CD14+	M1	COL4A3BP	-
Mono-CD14+	M1	BRD2	-
Mono-CD14+	M1	ZNF106	-
Mono-CD14+	M1	BOD1L1	-
Mono-CD14+	M1	SPAG9	-
Mono-CD14+	M1	CDC42SE2	-
Mono-CD14+	M1	BHLHE40	-
Mono-CD14+	M1	PLEK	-
Mono-CD14+	M1	SGK1	FoxO signaling pathway;mTOR signaling pathway;PI3K-Akt signaling pathway;
Mono-CD14+	M1	ORAI2	-
Mono-CD14+	M1	ANKRD12	-
Mono-CD14+	M1	ANKRD11	-
Mono-CD14+	M1	FBXW7	-
Mono-CD14+	M1	UBE2R2	-
Mono-CD14+	M1	MAP3K2	MAPK signaling pathway;
Mono-CD14+	M1	KLF3	-
Mono-CD14+	M1	MID1IP1	-
Mono-CD14+	M1	GNAS	cAMP signaling pathway;
Mono-CD14+	M1	FOXN3	-
Mono-CD14+	M1	LYN	-
Mono-CD14+	M1	SORL1	-
Mono-CD14+	M1	NR3C1	-
Mono-CD14+	M1	JAK1	PI3K-Akt signaling pathway;
Mono-CD14+	M1	NCOA4	-
Mono-CD14+	M1	STK10	-
Mono-CD14+	M1	SRRM2	-
Mono-CD14+	M1	IQSEC1	-
Mono-CD14+	M1	RASSF5	-
Mono-CD14+	M1	MYO9B	-
Mono-CD14+	M1	MAP3K3	MAPK signaling pathway;
Mono-CD14+	M1	CAMKK2	AMPK signaling pathway;
Mono-CD14+	M1	TNFRSF1B	-
Mono-CD14+	M1	CD300E	-
Mono-CD14+	M1	NCF2	-
Mono-CD14+	M1	TMBIM4	-
Mono-CD14+	M1	ACSL1	Fatty acid biosynthesis;Fatty acid degradation;PPAR signaling pathway;
Mono-CD14+	M1	IQGAP2	-
Mono-CD14+	M1	RGS2	cGMP-PKG signaling pathway;
Mono-CD14+	M1	STK17B	-
Mono-CD14+	M1	UBC	PPAR signaling pathway;
Mono-CD14+	M1	C6orf48	-
Mono-CD14+	M1	RAP2B	-
Mono-CD14+	M1	HNRNPD	-
Mono-CD14+	M1	CYTH1	-
Mono-CD14+	M1	CSDE1	-
Mono-CD14+	M1	KCTD20	-
Mono-CD14+	M1	U2AF1	-
Mono-CD14+	M1	CHD2	-
Mono-CD14+	M1	YY1	-
Mono-CD14+	M1	KLF13	-
Mono-CD14+	M1	GAS7	-
Mono-CD14+	M1	MED13L	-
Mono-CD14+	M1	WAC	-
Mono-CD14+	M1	WDR82	-
Mono-CD14+	M1	EP300	cAMP signaling pathway;HIF-1 signaling pathway;FoxO signaling pathway;TGF-beta signaling pathway;
Mono-CD14+	M1	DDX3X	-
Mono-CD14+	M1	QKI	-
Mono-CD14+	M1	CDV3	-
Mono-CD14+	M1	CYLD	-
Mono-CD14+	M1	PTP4A2	-
Mono-CD14+	M1	TUBA1A	-
Mono-CD14+	M1	FOSB	-
Mono-CD14+	M1	FCGR1A	-
Mono-CD14+	M1	WARS	-
Mono-CD14+	M1	UBE2J1	-
Mono-CD14+	M1	RAB11FIP1	-
Mono-CD14+	M1	MBP	-
Mono-CD14+	M1	TMEM154	-
Mono-CD14+	M1	CTSA	-
Mono-CD14+	M1	TNFAIP2	-
Mono-CD14+	M1	POU2F2	-
Mono-CD14+	M1	HLA-DRB5	-
Mono-CD14+	M1	CD44	-
Mono-CD14+	M1	EVL	-
Mono-CD14+	M1	RUNX3	-
Mono-CD14+	M1	ARL4C	-
Mono-CD14+	M1	SFT2D2	-
Mono-CD14+	M1	RSL1D1	-
Mono-CD14+	M1	EIF2S3	-
Mono-CD14+	M1	SET	-
Mono-CD14+	M1	PNISR	-
Mono-CD14+	M1	TTC3	-
Mono-CD14+	M1	ARPC1B	-
Mono-CD14+	M1	GNAI2	cGMP-PKG signaling pathway;cAMP signaling pathway
Mono-CD14+	M1	MYO1F	-
Mono-CD14+	M1	RXRA	PPAR signaling pathway;PI3K-Akt signaling pathway
Mono-CD14+	M1	PTPRE	-
Mono-CD14+	M1	FUS	-
Mono-CD14+	M1	CCNY	-
Mono-CD14+	M1	VASP	cGMP-PKG signaling pathway;
Mono-CD14+	M1	LDLR	-
Mono-CD14+	M1	NCL	-
Mono-CD14+	M1	HSPA5	-
Mono-CD14+	M1	JMJD1C	-
Mono-CD14+	M1	PNN	-
Mono-CD14+	M1	CHD1	-
Mono-CD14+	M1	EIF5	-
Mono-CD14+	M1	BCLAF1	-
Mono-CD14+	M1	NR4A2	-
Mono-CD14+	M1	PPP1R15A	-
Mono-CD14+	M1	EIF4B	mTOR signaling pathway;PI3K-Akt signaling pathway
Mono-CD14+	M1	ATF4	MAPK signaling pathway;cGMP-PKG signaling pathway;PI3K-Akt signaling pathway;
Mono-CD14+	M1	KLF4	-
Mono-CD14+	M1	CLU	-
Mono-CD14+	M1	AGO1	-
Mono-CD14+	M2	MT1F	-
Mono-CD14+	M2	MT2A	-
Mono-CD14+	M2	MT1X	-
Mono-CD14+	M2	FOLR3	-
Mono-CD14+	M2	ALOX5AP	-
Mono-CD14+	M2	NXT1	-
Mono-CD14+	M2	ID1	TGF-beta signaling pathway;Hippo signaling pathway
Mono-CD14+	M2	STXBP2	-
Mono-CD14+	M2	JUNB	-
Mono-CD14+	M2	CRTAP	-
Mono-CD14+	M2	KLF10	-
Mono-CD14+	M2	CD74	-
Mono-CD14+	M2	EIF1	-
Mono-CD14+	M2	TPT1	-
Mono-CD14+	M2	EEF1A1	-
Mono-CD14+	M2	PCBP2	-
Mono-CD14+	M2	EIF3E	-
Mono-CD14+	M2	BCL3	-
Mono-CD14+	M2	TNFAIP3	-
Mono-CD14+	M2	RGCC	-
Mono-CD14+	M2	IRF1	-
Mono-CD14+	M2	ZFP36	-
Mono-CD14+	M2	PTGER2	cAMP signaling pathway;
Mono-CD14+	M2	PGD	Pentose phosphate pathway;Glutathione metabolism
Mono-CD14+	M2	IFNGR2	HIF-1 signaling pathway;
Mono-CD14+	M2	VIM	-
Mono-CD14+	M2	CD99	-
Mono-CD14+	M2	LILRA5	-
Mono-CD14+	M2	NDUFA11	Oxidative phosphorylation;
Mono-CD14+	M2	CSNK2B	-
Mono-CD14+	M2	CTSD	-
Mono-CD14+	M2	YBX3	-
Mono-CD14+	M2	ZBTB43	-
Mono-CD14+	M2	CD83	-
Mono-CD14+	M2	JUND	MAPK signaling pathway;
Mono-CD14+	M2	CCL3	-
Mono-CD14+	M2	PIM3	-
Mono-CD14+	M2	EAF1	-
Mono-CD14+	M2	CCL3L1	-
Mono-CD14+	M2	CCL5	-
Mono-CD14+	M2	NDUFB8	Oxidative phosphorylation;
Mono-CD14+	M2	SOD2	FoxO signaling pathway;
Mono-CD14+	M2	ZEB2	-
Mono-CD14+	M2	ATP2B1	cGMP-PKG signaling pathway;cAMP signaling pathway
Mono-CD14+	M2	NFKBIZ	-
Mono-CD14+	M2	AC020656.1	-
Mono-CD14+	M2	ATP2B1-AS1	-
Mono-CD14+	M2	CD48	-
Mono-CD14+	M2	EIF3L	-
Mono-CD14+	M2	TCF25	-
Mono-CD14+	M2	BRI3	-
Mono-CD14+	M2	IER3	-
Mono-CD14+	M2	NAP1L1	-
Mono-CD14+	M2	PNRC1	-
Mono-CD14+	M2	REL	-
Mono-CD14+	M2	EVI2B	-
Mono-CD14+	M2	SERPINB1	-
Mono-CD14+	M2	HIF1A	HIF-1 signaling pathway;
Mono-CD14+	M2	METRNL	-
Mono-CD14+	M2	IL1B	MAPK signaling pathway;
Mono-CD14+	M2	BTG2	-
Mono-CD14+	M2	CCNI	-
Mono-CD14+	M2	MARCKS	-
Mono-CD14+	M2	TMEM176A	-
Mono-CD14+	M2	TMEM176B	-
Mono-CD14+	M2	TKT	Pentose phosphate pathway;
Mono-CD14+	M2	PABPC1	-
Mono-CD14+	M2	EEF2	AMPK signaling pathway;
Mono-CD14+	M2	EIF3D	-
Mono-CD14+	M2	LTA4H	Arachidonic acid metabolism;
Mono-CD14+	M2	CTSH	-
Mono-CD14+	M2	ICAM3	-
Mono-CD14+	M2	AOAH	-
Mono-CD14+	M2	CD86	-
Mono-CD14+	M2	CPVL	-
Mono-CD14+	M2	IL10RA	-
Mono-CD14+	M2	ZFP36L1	-
Mono-CD14+	M2	BTG1	-
Mono-CD14+	M2	SRSF5	-
Mono-CD14+	M2	PABPC4	-
Mono-CD14+	M2	SPINT2	-
Mono-CD14+	M2	IER5	-
Mono-CD14+	M2	AP1S2	-
Mono-CD14+	M2	CMTM3	-
Mono-CD14+	M2	SEPT9	-
Mono-CD14+	M2	HLA-DQB1	-
Mono-CD14+	M2	CSF3R	PI3K-Akt signaling pathway;
Mono-CD14+	M2	HLA-DRB1	-
Mono-CD14+	M2	HLA-DMB	-
Mono-CD14+	M2	HLA-DRA	-
Mono-CD14+	M2	HLA-DMA	-
Mono-CD14+	M2	CAMK1D	-
Mono-CD14+	M2	CREG1	-
Mono-CD14+	M2	ID2	TGF-beta signaling pathway;Hippo signaling pathway
Mono-CD14+	M2	HLA-DPB1	-
Mono-CD14+	M2	HLA-DPA1	-
Mono-CD14+	M2	AC007952.4	-
Mono-CD14+	M2	WDR74	-
Mono-CD14+	M2	HRH2	-
Mono-CD14+	M2	MALAT1	-
Mono-CD14+	M2	TGFBI	-
Mono-CD14+	M2	CD4	-
Mono-CD14+	M2	HLA-DQA1	-
Mono-CD14+	M2	LGALS2	-
Mono-CD14+	M2	IER2	-
Mono-CD14+	M2	ALDH1A1	-
Mono-CD14+	M2	CD300LF	-
Mono-CD14+	M2	S100A9	-
Mono-CD14+	M2	S100A8	-
Mono-CD14+	M2	S100A12	-
Mono-CD14+	M2	EEF1G	-
Mono-CD14+	M2	CD52	-
Mono-CD14+	M2	TAOK1	MAPK signaling pathway;
Mono-CD14+	M2	TMEM167A	-
Mono-CD14+	M2	IFITM1	-
Mono-CD14+	M2	CALM2	cGMP-PKG signaling pathway;cAMP signaling pathway
Mono-CD14+	M2	MGST1	Glutathione metabolism;
Mono-CD14+	M2	MYL6	-
Mono-CD14+	M2	POMP	-
Mono-CD14+	M2	DNAJC15	-
Mono-CD14+	M2	NDUFB3	Oxidative phosphorylation;
Mono-CD14+	M2	TXN	-
Mono-CD14+	M2	SEC61G	-
Mono-CD14+	M2	DBI	PPAR signaling pathway;
Mono-CD14+	M2	GCA	-
Mono-CD14+	M2	PHC2	-
Mono-CD14+	M2	HMGB2	-
Mono-CD14+	M2	SAP30	-
Mono-CD14+	M2	RNASE2	-
Mono-CD14+	M2	IL1R2	-
Mono-CD14+	M2	IFI27	-
Mono-CD14+	M2	STAB1	-
Mono-CD14+	M2	ALDH2	Glycolysis / Gluconeogenesis;Fatty acid degradation;Valine, leucine and isoleucine degradation;Lysine degradation;
Mono-CD14+	M2	CXCR4	-
Mono-CD14+	M2	THBS1	PI3K-Akt signaling pathway;TGF-beta signaling pathway
Mono-CD14+	M2	AHR	-
Mono-CD14+	M2	HSPA8	MAPK signaling pathway;
Mono-CD14+	M2	HSP90AB1	PI3K-Akt signaling pathway;
Mono-CD14+	M2	LDHA	Glycolysis / Gluconeogenesis;Cysteine and methionine metabolism;Pyruvate metabolism;HIF-1 signaling pathway;
Mono-CD14+	M2	CD163	-
Mono-CD14+	M2	FKBP5	-
Mono-CD14+	M2	MARC1	-
Mono-CD14+	M2	CES1	-
Mono-CD14+	M2	ANXA2	-
Mono-CD14+	M2	PLSCR1	-
Mono-CD14+	M2	IFI44L	-
Mono-CD14+	M2	SIGLEC1	-
Mono-CD14+	M2	EIF2AK2	-
Mono-CD14+	M2	OASL	-
Mono-CD14+	M2	MX1	-
Mono-CD14+	M2	IFIT3	-
Mono-CD14+	M2	CMPK2	Pyrimidine metabolism;
Mono-CD14+	M2	IFI44	-
Mono-CD14+	M2	EPSTI1	-
Mono-CD14+	M2	HSPA1A	MAPK signaling pathway;
Mono-CD14+	M2	NFE2	-
Mono-CD14+	M2	LGALS3BP	-
Mono-CD14+	M2	HIST1H1E	-
Mono-CD14+	M2	RHOB	-
Mono-CD14+	M2	FOS	MAPK signaling pathway;cAMP signaling pathway
Mono-CD14+	M2	MIS18BP1	-
Mono-CD14+	M2	IL13RA1	-
Mono-CD14+	M2	CRIP1	-
Mono-CD14+	M3	ERAP2	-
Mono-CD14+	M3	ODF3B	-
Mono-CD14+	M3	ZDHHC1	-
Mono-CD14+	M3	POLD4	-
Mono-CD14+	M3	GABARAP	FoxO signaling pathway;
Mono-CD14+	M3	ATP6V0C	Oxidative phosphorylation;
Mono-CD14+	M3	AL138963.3	-
Mono-CD14+	M3	AL133415.1	-
Mono-CD14+	M3	NBPF26	-
Mono-CD14+	M3	CD68	-
Mono-CD14+	M3	TYROBP	-
Mono-CD14+	M3	AGTRAP	-
Mono-CD14+	M3	C8orf59	-
Mono-CD14+	M3	TBCA	-
Mono-CD14+	M3	CSTB	-
Mono-CD14+	M3	SH3BGRL3	-
Mono-CD14+	M3	FTL	-
Mono-CD14+	M3	OST4	-
Mono-CD14+	M3	ELOB	HIF-1 signaling pathway;
Mono-CD14+	M3	ATP5F1E	Oxidative phosphorylation;
Mono-CD14+	M3	FAU	-
Mono-CD14+	M3	TMA7	-
Mono-CD14+	M3	GAPDH	Glycolysis / Gluconeogenesis;HIF-1 signaling pathway
Mono-CD14+	M3	ATP5MC2	Oxidative phosphorylation;
Mono-CD14+	M3	ATP5MG	Oxidative phosphorylation;
Mono-CD14+	M3	S100A4	-
Mono-CD14+	M3	S100A6	-
Mono-CD14+	M3	COX8A	Oxidative phosphorylation;
Mono-CD14+	M3	STMP1	-
Mono-CD14+	M3	EMP3	-
Mono-CD14+	M3	ACTB	Hippo signaling pathway;
Mono-CD14+	M3	RAB5IF	-
Mono-CD14+	M3	SERF2	-
Mono-CD14+	M3	S100A11	-
Mono-CD14+	M3	PRR13	-
Mono-CD14+	M3	TRAPPC1	-
Mono-CD14+	M3	HACD4	Fatty acid elongation;Biosynthesis of unsaturated fatty acids
Mono-CD14+	M3	CCDC85B	-
Mono-CD14+	M3	HIGD2A	-
Mono-CD14+	M3	ATP5F1D	Oxidative phosphorylation;
Mono-CD14+	M3	PLP2	-
Mono-CD14+	M3	HCFC1R1	-
Mono-CD14+	M3	ZYX	-
Mono-CD14+	M3	SCAND1	-
Mono-CD14+	M3	CLIC1	-
Mono-CD14+	M3	FXYD5	-
Mono-CD14+	M3	SPI1	-
Mono-CD14+	M3	PYCARD	-
Mono-CD14+	M3	RNASEK	-
Mono-CD14+	M3	WASHC1	-
Mono-CD14+	M3	SELENOW	-
Mono-CD14+	M3	FCER1G	-
Mono-CD14+	M3	GRINA	-
Mono-CD14+	M3	PECAM1	-
Mono-CD14+	M3	VAMP5	-
Mono-CD14+	M3	AAK1	-
Mono-CD14+	M3	TCIRG1	Oxidative phosphorylation;
Mono-CD14+	M3	MIR4435-2HG	-
Mono-CD14+	M3	PPDPF	-
Mono-CD14+	M3	H2AFJ	-
Mono-CD14+	M3	TYMP	Pyrimidine metabolism;
Mono-CD14+	M3	NAPA	-
Mono-CD14+	M3	MCEMP1	-
Mono-CD14+	M3	RIPOR2	-
Mono-CD14+	M3	COX17	Oxidative phosphorylation;
Mono-CD14+	M3	NDUFA3	Oxidative phosphorylation;
Mono-CD14+	M3	NDUFB1	Oxidative phosphorylation;
Mono-CD14+	M3	ATP5ME	Oxidative phosphorylation;
Mono-CD14+	M3	PET100	-
Mono-CD14+	M3	RBX1	HIF-1 signaling pathway;TGF-beta signaling pathway
Mono-CD14+	M3	ATOX1	-
Mono-CD14+	M3	NOP10	-
Mono-CD14+	M3	RAC1	MAPK signaling pathway;cAMP signaling pathway;PI3K-Akt signaling pathway;
Mono-CD14+	M3	NBPF14	-
Mono-CD14+	M3	MS4A7	-
Mono-CD14+	M3	RETN	-
Mono-CD14+	M3	TXNIP	-
Mono-CD14+	M3	ZFP36L2	-
Mono-CD14+	M3	XIST	-
Mono-CD14+	M3	DDIT4	mTOR signaling pathway;PI3K-Akt signaling pathway
Mono-CD14+	M3	PLD3	Glycerophospholipid metabolism;Ether lipid metabolism
Mono-CD14+	M3	TCN2	-
Mono-CD14+	M3	ADAMTS2	-
Mono-CD14+	M3	FLT3	MAPK signaling pathway;PI3K-Akt signaling pathway
Mono-CD14+	M3	IFITM2	-
Mono-CD14+	M3	IFI27L2	-
Mono-CD14+	M3	IFI6	-
Mono-CD14+	M3	ISG15	-
Mono-CD14+	M3	IFITM3	-
Mono-CD14+	M3	IRF7	-
Mono-CD14+	M3	LY6E	-
Mono-CD14+	M3	APOBEC3A	-
Mono-CD14+	M3	ALDOA	Glycolysis / Gluconeogenesis;Pentose phosphate pathway;HIF-1 signaling pathway;
Mono-CD14+	M3	DYNLL1	-
Mono-CD14+	M3	HLA-C	-
Mono-CD14+	M3	BST2	-
Mono-CD14+	M3	CAPG	-
Mono-CD14+	M3	PRDX5	-
Mono-CD14+	M3	GLRX	-
Mono-CD14+	M3	HMGN2	-
Mono-CD14+	M3	C1orf162	-
Mono-CD14+	M3	BLVRB	-
Mono-CD14+	M3	ISG20	-
Mono-CD14+	M3	RNASE6	-
Mono-CD14+	M3	PER1	-
Mono-CD14+	M3	CALHM6	-
Mono-CD14+	M3	PSMA6	-
Mono-CD14+	M3	NME2	Purine metabolism;Pyrimidine metabolism
Mono-CD14+	M3	MIF	Tyrosine metabolism;Phenylalanine metabolism
Mono-CD14+	M3	TRAPPC5	-
Mono-CD14+	M3	ROMO1	-
Mono-CD14+	M3	SLIRP	-
Mono-CD14+	M3	TSC22D3	-
Mono-CD14+	M3	CST3	-
Mono-CD14+	M3	CYBA	-
Mono-CD14+	M3	AP2S1	-
Mono-CD14+	M3	IFI30	-
Mono-CD14+	M3	MRPL41	-
Mono-CD14+	M3	ATP6V0E1	Oxidative phosphorylation;
Mono-CD14+	M3	MYL12A	-
Mono-CD14+	M3	NDUFB9	Oxidative phosphorylation;
Mono-CD14+	M3	PGAM1	Glycolysis / Gluconeogenesis;Glycine, serine and threonine metabolism
Mono-CD14+	M3	TIMP1	HIF-1 signaling pathway;
Mono-CD14+	M3	MMP24OS	-
Mono-CD14+	M3	ATP5F1C	Oxidative phosphorylation;
Mono-CD14+	M3	ATP5MC3	Oxidative phosphorylation;
Mono-CD14+	M3	NDUFS5	Oxidative phosphorylation;
Mono-CD14+	M3	S100A10	-
Mono-CD14+	M3	PPIA	-
Mono-CD14+	M3	NDUFS6	Oxidative phosphorylation;
Mono-CD14+	M3	COX7B	Oxidative phosphorylation;
Mono-CD14+	M3	COX6C	Oxidative phosphorylation;
Mono-CD14+	M3	PPIB	-
Mono-CD14+	M3	SEC61B	-
Mono-CD14+	M3	MRPL52	-
Mono-CD14+	M3	ATP5MPL	-
Mono-CD14+	M3	NAA38	-
Mono-CD14+	M3	ATP5PF	Oxidative phosphorylation;
Mono-CD14+	M3	COX7A2	Oxidative phosphorylation;
Mono-CD14+	M3	NDUFS7	Oxidative phosphorylation;
Mono-CD14+	M3	COX6B1	Oxidative phosphorylation;
Mono-CD14+	M3	ATP5PD	Oxidative phosphorylation;
Mono-CD14+	M3	PFN1	-
Mono-CD14+	M3	NDUFB11	Oxidative phosphorylation;
Mono-CD14+	M3	UQCRH	Oxidative phosphorylation;
Mono-CD14+	M3	CFL1	-
Mono-CD14+	M3	COX5B	Oxidative phosphorylation;
Mono-CD14+	M3	GNG5	PI3K-Akt signaling pathway;
Mono-CD14+	M3	COX6A1	Oxidative phosphorylation;
Mono-CD14+	M3	KRTCAP2	-
Mono-CD14+	M3	TMSB10	-
Mono-CD14+	M3	TMEM258	-
Mono-CD14+	M3	SEM1	-
Mono-CD14+	M3	ATP5MD	-
Mono-CD14+	M3	ATP5MF	Oxidative phosphorylation;
Mono-CD14+	M3	LGALS1	-
Mono-CD14+	M3	POLR2L	-
Mono-CD14+	M3	NDUFB2	Oxidative phosphorylation;
Mono-CD14+	M3	NDUFB7	Oxidative phosphorylation;
Mono-CD14+	M3	TXNDC17	-
Mono-CD14+	M3	NDUFA1	Oxidative phosphorylation;
Mono-CD14+	M3	UQCR11	Oxidative phosphorylation;
Mono-CD14+	M3	UQCRQ	Oxidative phosphorylation;
Mono-CD14+	M3	UBL5	-
Mono-CD14+	M3	C4orf48	-
Mono-CD14+	M3	UQCR10	Oxidative phosphorylation;
Mono-CD16+	-	ZKSCAN1	-
Mono-CD16+	-	UPF1	-
Mono-CD16+	-	ZBTB1	-
Mono-CD16+	-	LPCAT2	Glycerophospholipid metabolism;Ether lipid metabolism
Mono-CD16+	-	DYNLL2	-
Mono-CD16+	-	PBXIP1	-
Mono-CD16+	-	ZNF638	-
Mono-CD16+	-	AKAP9	-
Mono-CD16+	-	FRYL	-
Mono-CD16+	-	RBBP7	-
Mono-CD16+	-	TERF2IP	-
Mono-CD16+	-	SNRK	-
Mono-CD16+	-	GPATCH8	-
Mono-CD16+	-	MAPK1	MAPK signaling pathway;cGMP-PKG signaling pathway;cAMP signaling pathway;HIF-1 signaling pathway;
Mono-CD16+	-	DDX6	-
Mono-CD16+	-	IRAK3	-
Mono-CD16+	-	TSPAN14	-
Mono-CD16+	-	SPN	-
Mono-CD16+	-	PAG1	-
Mono-CD16+	-	FBXW7	-
Mono-CD16+	-	DENND3	-
Mono-CD16+	-	EIF4EBP2	-
Mono-CD16+	-	ADNP	-
Mono-CD16+	-	TTC3	-
Mono-CD16+	-	PRKDC	-
Mono-CD16+	-	IPO7	-
Mono-CD16+	-	ITCH	-
Mono-CD16+	-	SIK3	-
Mono-CD16+	-	SMG1	-
Mono-CD16+	-	JADE2	-
Mono-CD16+	-	HDAC1	-
Mono-CD16+	-	SF3B2	-
Mono-CD16+	-	SOS2	MAPK signaling pathway;FoxO signaling pathway;mTOR signaling pathway;PI3K-Akt signaling pathway;
Mono-CD16+	-	INPP5D	-
Mono-CD16+	-	CCDC88B	-
Mono-CD16+	-	MAP4	-
Mono-CD16+	-	HSPA9	-
Mono-CD16+	-	HECTD1	-
Mono-CD16+	-	MTF1	-
Mono-CD16+	-	ITPKB	-
Mono-CD16+	-	FAM126A	-
Mono-CD16+	-	DOCK11	-
Mono-CD16+	-	CDC42SE2	-
Mono-CD16+	-	SLU7	-
Mono-CD16+	-	CD47	-
Mono-CD16+	-	ARID4B	-
Mono-CD16+	-	NCOR2	-
Mono-CD16+	-	SON	-
Mono-CD16+	-	PPM1F	-
Mono-CD16+	-	FLNA	MAPK signaling pathway;
Mono-CD16+	-	POU2F2	-
Mono-CD16+	-	ARPC1B	-
Mono-CD16+	-	GALNT10	-
Mono-CD16+	-	RAB11FIP1	-
Mono-CD16+	-	UBR5	-
Mono-CD16+	-	DDX42	-
Mono-CD16+	-	BBX	-
Mono-CD16+	-	RNF168	-
Mono-CD16+	-	DUSP5	MAPK signaling pathway;
Mono-CD16+	-	MKNK2	MAPK signaling pathway;HIF-1 signaling pathway
Mono-CD16+	-	TGFBI	-
Mono-CD16+	-	KPNA4	-
Mono-CD16+	-	ZC3H7A	-
Mono-CD16+	-	PIKFYVE	-
Mono-CD16+	-	ITSN2	-
Mono-CD16+	-	AGO1	-
Mono-CD16+	-	PRDM2	Lysine degradation;
Mono-CD16+	-	CBFA2T3	-
Mono-CD16+	-	RBM39	-
Mono-CD16+	-	MDM1	-
Mono-CD16+	-	JMJD1C	-
Mono-CD16+	-	KPNB1	-
Mono-CD16+	-	TPR	-
Mono-CD16+	-	KCMF1	-
Mono-CD16+	-	ANKRD11	-
Mono-CD16+	M1	MBD2	-
Mono-CD16+	M1	GNAS	cAMP signaling pathway;
Mono-CD16+	M1	RRAS	MAPK signaling pathway;cAMP signaling pathway
Mono-CD16+	M1	CCNI	-
Mono-CD16+	M1	TMEM176B	-
Mono-CD16+	M1	ATF4	MAPK signaling pathway;cGMP-PKG signaling pathway;PI3K-Akt signaling pathway;
Mono-CD16+	M1	NR1D2	-
Mono-CD16+	M1	GGNBP2	-
Mono-CD16+	M1	FAM107B	-
Mono-CD16+	M1	NCL	-
Mono-CD16+	M1	SBNO1	-
Mono-CD16+	M1	SESTD1	-
Mono-CD16+	M1	CAPNS1	-
Mono-CD16+	M1	TAX1BP1	-
Mono-CD16+	M1	ROCK1	cGMP-PKG signaling pathway;cAMP signaling pathway;TGF-beta signaling pathway;
Mono-CD16+	M1	ATRX	-
Mono-CD16+	M1	AFTPH	-
Mono-CD16+	M1	SCAF11	-
Mono-CD16+	M1	MARK2	-
Mono-CD16+	M1	PPP1R12A	cGMP-PKG signaling pathway;cAMP signaling pathway
Mono-CD16+	M1	DICER1	-
Mono-CD16+	M1	ZC3H13	-
Mono-CD16+	M1	ACIN1	-
Mono-CD16+	M1	CAB39	mTOR signaling pathway;AMPK signaling pathway
Mono-CD16+	M1	NCOR1	-
Mono-CD16+	M1	CHD8	-
Mono-CD16+	M1	CANX	-
Mono-CD16+	M1	SAMHD1	-
Mono-CD16+	M1	FGL2	-
Mono-CD16+	M1	KDM1B	-
Mono-CD16+	M1	SSH1	-
Mono-CD16+	M1	GLG1	-
Mono-CD16+	M1	MSL1	-
Mono-CD16+	M1	NSD1	Lysine degradation;
Mono-CD16+	M1	CORO1C	-
Mono-CD16+	M1	HDLBP	-
Mono-CD16+	M1	SMARCA5	-
Mono-CD16+	M1	SYNCRIP	-
Mono-CD16+	M1	RRBP1	-
Mono-CD16+	M1	HNRNPU	-
Mono-CD16+	M1	HNRNPR	-
Mono-CD16+	M1	PCM1	-
Mono-CD16+	M1	CNOT6L	-
Mono-CD16+	M1	KMT2E	Lysine degradation;
Mono-CD16+	M1	TCOF1	-
Mono-CD16+	M1	GOLGA3	-
Mono-CD16+	M1	KAT6A	-
Mono-CD16+	M1	SORT1	-
Mono-CD16+	M1	ZNF292	-
Mono-CD16+	M1	HUWE1	-
Mono-CD16+	M1	U2SURP	-
Mono-CD16+	M1	REST	-
Mono-CD16+	M1	SOD2	FoxO signaling pathway;
Mono-CD16+	M1	ANKRD12	-
Mono-CD16+	M1	FXR1	-
Mono-CD16+	M1	RCSD1	-
Mono-CD16+	M1	LRRK2	-
Mono-CD16+	M1	NCOA2	-
Mono-CD16+	M1	TAOK3	MAPK signaling pathway;
Mono-CD16+	M1	SNRNP200	-
Mono-CD16+	M1	CSDE1	-
Mono-CD16+	M1	MEFV	-
Mono-CD16+	M1	RBM27	-
Mono-CD16+	M1	SMARCA4	-
Mono-CD16+	M1	SRRM2	-
Mono-CD16+	M1	MYO9B	-
Mono-CD16+	M1	BIRC6	-
Mono-CD16+	M1	BRD2	-
Mono-CD16+	M1	OXSR1	-
Mono-CD16+	M1	IVD	Valine, leucine and isoleucine degradation;
Mono-CD16+	M1	CNTRL	-
Mono-CD16+	M1	ARFGEF1	-
Mono-CD16+	M1	CBL	-
Mono-CD16+	M1	ADD1	-
Mono-CD16+	M1	CSNK1G2	Hedgehog signaling pathway;
Mono-CD16+	M1	TBC1D1	AMPK signaling pathway;
Mono-CD16+	M1	BICD2	-
Mono-CD16+	M1	PTK2B	-
Mono-CD16+	M1	SMCHD1	-
Mono-CD16+	M1	ELF1	-
Mono-CD16+	M1	SP3	-
Mono-CD16+	M1	RBM5	-
Mono-CD16+	M1	MAP3K2	MAPK signaling pathway;
Mono-CD16+	M1	TNRC6A	-
Mono-CD16+	M1	RCOR1	-
Mono-CD16+	M1	NBR1	-
Mono-CD16+	M1	PLEKHA2	-
Mono-CD16+	M1	STK40	-
Mono-CD16+	M1	LNPEP	-
Mono-CD16+	M1	ANKRD17	-
Mono-CD16+	M1	MAP3K3	MAPK signaling pathway;
Mono-CD16+	M1	MAPKAPK2	MAPK signaling pathway;
Mono-CD16+	M1	ELMSAN1	-
Mono-CD16+	M1	MKRN1	-
Mono-CD16+	M1	RGS2	cGMP-PKG signaling pathway;
Mono-CD16+	M1	C5AR1	-
Mono-CD16+	M1	MAP4K4	MAPK signaling pathway;
Mono-CD16+	M1	ZNF106	-
Mono-CD16+	M1	OSBPL8	-
Mono-CD16+	M1	PJA2	-
Mono-CD16+	M1	SUPT16H	-
Mono-CD16+	M1	NOTCH2NL	-
Mono-CD16+	M1	MYO1F	-
Mono-CD16+	M1	FAM120A	-
Mono-CD16+	M1	GNB1	PI3K-Akt signaling pathway;
Mono-CD16+	M1	FNIP2	mTOR signaling pathway;
Mono-CD16+	M1	YWHAB	PI3K-Akt signaling pathway;Hippo signaling pathway
Mono-CD16+	M1	ATP6V1B2	Oxidative phosphorylation;mTOR signaling pathway
Mono-CD16+	M1	HDGF	-
Mono-CD16+	M1	KLF13	-
Mono-CD16+	M1	EHBP1L1	-
Mono-CD16+	M1	PTPRJ	-
Mono-CD16+	M1	CYTH4	-
Mono-CD16+	M1	EHD1	-
Mono-CD16+	M1	CAMKK2	AMPK signaling pathway;
Mono-CD16+	M1	DOCK8	-
Mono-CD16+	M1	IQGAP2	-
Mono-CD16+	M1	PUM2	-
Mono-CD16+	M1	SH2B3	-
Mono-CD16+	M1	CTBP2	-
Mono-CD16+	M1	PRKCB	MAPK signaling pathway;HIF-1 signaling pathway;mTOR signaling pathway;
Mono-CD16+	M1	MAP3K1	MAPK signaling pathway;
Mono-CD16+	M1	NLRP1	-
Mono-CD16+	M1	NCOA1	-
Mono-CD16+	M1	DMXL2	-
Mono-CD16+	M1	PPP2R5C	PI3K-Akt signaling pathway;AMPK signaling pathway
Mono-CD16+	M1	PTPN12	-
Mono-CD16+	M1	TBL1XR1	-
Mono-CD16+	M1	PPP1CB	cGMP-PKG signaling pathway;cAMP signaling pathway;Hippo signaling pathway;
Mono-CD16+	M1	KIAA2026	-
Mono-CD16+	M1	UBQLN1	-
Mono-CD16+	M1	PARP4	-
Mono-CD16+	M1	DENND5A	-
Mono-CD16+	M1	WDR82	-
Mono-CD16+	M1	DOCK2	-
Mono-CD16+	M1	AKAP11	-
Mono-CD16+	M1	DDX17	-
Mono-CD16+	M1	HNRNPD	-
Mono-CD16+	M1	ZNF24	-
Mono-CD16+	M1	PREX1	-
Mono-CD16+	M1	AGO4	-
Mono-CD16+	M1	ESYT2	-
Mono-CD16+	M1	UGGT1	-
Mono-CD16+	M1	ABHD2	-
Mono-CD16+	M1	PIK3R1	cAMP signaling pathway;HIF-1 signaling pathway;FoxO signaling pathway;mTOR signaling pathway;
Mono-CD16+	M1	ARHGEF6	-
Mono-CD16+	M1	MYO5A	-
Mono-CD16+	M1	MYOF	-
Mono-CD16+	M1	USP7	FoxO signaling pathway;
Mono-CD16+	M1	NBEAL1	-
Mono-CD16+	M1	ILF3	-
Mono-CD16+	M1	TM9SF3	-
Mono-CD16+	M1	ACTR3	-
Mono-CD16+	M1	SYNE1	-
Mono-CD16+	M1	SPEN	-
Mono-CD16+	M1	SMARCC1	-
Mono-CD16+	M1	SELL	-
Mono-CD16+	M1	CYTH1	-
Mono-CD16+	M1	CLIP1	mTOR signaling pathway;
Mono-CD16+	M1	ANKLE2	-
Mono-CD16+	M1	MSL2	-
Mono-CD16+	M1	DNAJC13	-
Mono-CD16+	M1	KIAA1551	-
Mono-CD16+	M1	PRRC2C	-
Mono-CD16+	M1	TET2	-
Mono-CD16+	M1	LRMP	-
Mono-CD16+	M1	SORL1	-
Mono-CD16+	M1	HNRNPM	-
Mono-CD16+	M1	VCL	-
Mono-CD16+	M1	ZZEF1	-
Mono-CD16+	M1	MPEG1	-
Mono-CD16+	M1	RYBP	-
Mono-CD16+	M1	VPS13C	-
Mono-CD16+	M1	ST6GAL1	-
Mono-CD16+	M1	NOTCH2	-
Mono-CD16+	M1	TRAK1	-
Mono-CD16+	M1	SMARCC2	-
Mono-CD16+	M1	SESN3	-
Mono-CD16+	M1	UHMK1	-
Mono-CD16+	M1	STK4	MAPK signaling pathway;FoxO signaling pathway
Mono-CD16+	M1	FNBP1	-
Mono-CD16+	M1	HIPK3	-
Mono-CD16+	M1	BTN3A1	-
Mono-CD16+	M1	SF3B1	-
Mono-CD16+	M1	RAD21	-
Mono-CD16+	M1	RBL2	FoxO signaling pathway;PI3K-Akt signaling pathway
Mono-CD16+	M1	ADAM10	-
Mono-CD16+	M1	NCOA4	-
Mono-CD16+	M1	SERINC1	-
Mono-CD16+	M1	KDM5A	-
Mono-CD16+	M1	EIF3A	-
Mono-CD16+	M1	DYRK2	-
Mono-CD16+	M1	BTN3A2	-
Mono-CD16+	M1	U2AF1	-
Mono-CD16+	M1	ZBTB18	-
Mono-CD16+	M1	SOS1	MAPK signaling pathway;FoxO signaling pathway;mTOR signaling pathway;PI3K-Akt signaling pathway;
Mono-CD16+	M1	LARP4B	-
Mono-CD16+	M1	USP9X	-
Mono-CD16+	M1	KIAA1109	-
Mono-CD16+	M1	OSBPL11	-
Mono-CD16+	M1	BAZ1B	-
Mono-CD16+	M1	FLII	-
Mono-CD16+	M1	CTNNA1	Hippo signaling pathway;
Mono-CD16+	M1	EIF4G1	-
Mono-CD16+	M1	BACH1	-
Mono-CD16+	M1	ADAR	-
Mono-CD16+	M1	RNF213	-
Mono-CD16+	M1	APOL6	-
Mono-CD16+	M1	STAT6	-
Mono-CD16+	M1	AKAP13	-
Mono-CD16+	M1	NIPBL	-
Mono-CD16+	M1	SETD2	Lysine degradation;
Mono-CD16+	M1	MED13L	-
Mono-CD16+	M1	PTBP3	-
Mono-CD16+	M1	HNRNPA2B1	-
Mono-CD16+	M1	STAG2	-
Mono-CD16+	M1	APC	Hippo signaling pathway;
Mono-CD16+	M1	CHD2	-
Mono-CD16+	M1	FOXN3	-
Mono-CD16+	M1	ARHGAP30	-
Mono-CD16+	M1	DIAPH1	-
Mono-CD16+	M1	TGOLN2	-
Mono-CD16+	M1	PICALM	-
Mono-CD16+	M1	STAT5B	-
Mono-CD16+	M1	KIDINS220	-
Mono-CD16+	M1	EP300	cAMP signaling pathway;HIF-1 signaling pathway;FoxO signaling pathway;TGF-beta signaling pathway;
Mono-CD16+	M1	OGFRL1	-
Mono-CD16+	M1	PIP4K2A	-
Mono-CD16+	M1	SP1	TGF-beta signaling pathway;
Mono-CD16+	M1	CHD4	-
Mono-CD16+	M1	MED13	-
Mono-CD16+	M1	TAF7	-
Mono-CD16+	M1	SLK	-
Mono-CD16+	M1	HEXIM1	-
Mono-CD16+	M1	TOP2B	-
Mono-CD16+	M1	RAP2B	-
Mono-CD16+	M1	RBM6	-
Mono-CD16+	M1	EZR	-
Mono-CD16+	M1	BOD1L1	-
Mono-CD16+	M1	KIF5B	-
Mono-CD16+	M1	IQGAP1	-
Mono-CD16+	M1	AGPAT3	Glycerolipid metabolism;Glycerophospholipid metabolism
Mono-CD16+	M1	WAPAL	-
Mono-CD16+	M1	C19orf43	-
Mono-CD16+	M1	ZCCHC6	-
Mono-CD16+	M1	TMEM66	-
Mono-CD16+	M1	EMR2	-
Mono-CD16+	M1	ATP5A1	-
Mono-CD16+	M1	NBPF10	-
Mono-CD16+	M1	HMHA1	-
Mono-CD16+	M1	GLTSCR2	-
Mono-CD16+	M1	BCAS4	-
Mono-CD16+	M1	KIAA1033	-
Mono-CD16+	M1	ATP5E	-
Mono-CD16+	M1	MTRNR2L8	-
Mono-CD16+	M1	MTRNR2L10	-
Mono-CD16+	M1	SMEK1	-
Mono-CD16+	M1	C10orf54	-
Mono-CD16+	M1	RNA18S5	-
Mono-CD16+	M1	RNA28S5	-
Mono-CD16+	M1	GNB2L1	-
Mono-CD16+	M1	FYB	-
Mono-CD16+	M1	EIF3C	-
Mono-CD16+	M1	MGEA5	-
Mono-CD16+	M1	NAMPTL	-
Mono-CD16+	M1	CAP1	-
Mono-CD16+	M1	LARP1	-
Mono-CD16+	M1	EIF4G2	-
Mono-CD16+	M1	RASSF2	-
Mono-CD16+	M1	TRIP12	-
Mono-CD16+	M1	TLN1	-
Mono-CD16+	M1	APLP2	-
Mono-CD16+	M1	CYBB	HIF-1 signaling pathway;
Mono-CD16+	M1	MYH9	-
Mono-CD16+	M1	TNFRSF1B	-
Mono-CD16+	M1	MSN	-
Mono-CD16+	M1	UTRN	-
Mono-CD16+	M1	WNK1	-
Mono-CD16+	M1	GIMAP8	-
Mono-CD16+	M1	ITGA4	PI3K-Akt signaling pathway;
Mono-CD16+	M1	AHNAK	-
Mono-CD16+	M1	EMILIN2	-
Mono-CD16+	M1	GRB2	MAPK signaling pathway;FoxO signaling pathway;mTOR signaling pathway;PI3K-Akt signaling pathway;
Mono-CD16+	M1	MACF1	-
Mono-CD16+	M1	FKBP15	-
Mono-CD16+	M1	RAPGEF1	-
Mono-CD16+	M1	ACTR2	-
Mono-CD16+	M1	NIN	-
Mono-CD16+	M1	CREBBP	cAMP signaling pathway;HIF-1 signaling pathway;FoxO signaling pathway;TGF-beta signaling pathway;
Mono-CD16+	M1	SETX	-
Mono-CD16+	M1	LCP1	-
Mono-CD16+	M1	ADRBK1	-
Mono-CD16+	M1	MTRNR2L1	-
Mono-CD16+	M1	RP11-290F20.3	-
Mono-CD16+	M1	FAM65B	-
Mono-CD16+	M1	CECR1	-
Mono-CD16+	M1	C1orf63	-
[truncated: 1,637 more rows]

## Sheet: Table S8
KEGG ID	Cell type	Immune function	ρ (Pearson correlation)	P-value	KEGG Term	Category
[truncated: 658 more rows]

[truncated: 2 more sheets: Table S9, Table S10]
